# Supplementary material for: Examining Canadian youth’s engagement with food companies via digital media
Source: PLOS Digit Health. 2025 Dec 30;4(12):e0001167. doi: 10.1371/journal.pdig.0001167 (PMC12753059; doi:10.1371/journal.pdig.0001167)
Supplement: S1 Data — (XLSX) [file pdig.0001167.s001.xlsx]

## Sheet: Dataset
ID	Age	Sex	Gender	Gender_open-ended	Gender_recode	Race_Black	Race_East Asian	Race_South Asian	Race_Southeast Asian	Race_Indigenous	Race_Latin American	Race_Middle Eastern	Race_White	Race_Another Category	Race_Prefer not to answer	Race_openended	Race_combined	Race_WhiteOther	Income adequacy	Incomeadeq_3cats	Have you ever liked, shared, or followed any food or beverage companies (e.g., McDonald's, Coca-Cola, or restaurants) on social media?	If yes, which ones?	Company liked/shared/followed_1	Company liked/shared/followed_2	Company liked/shared/followed_3	Company liked/shared/followed_4	Number of companies liked/shared/followed on social media	I get deals on products - Why do you follow restaurant, food and/or beverage companies on social media?	I like to find out about new products - Why do you follow restaurant, food and/or beverage companies on social media?	The posts are funny - Why do you follow restaurant, food and/or beverage companies on social media?	The posts are interesting - Why do you follow restaurant, food and/or beverage companies on social media?	The posts that show food and beverages look really good/tasty/delicious - Why do you follow restaurant, food and/or beverage companies on social media?	The posts tell me about special events in my city or town - Why do you follow restaurant, food and/or beverage companies on social media?	I can win contests or prizes - Why do you follow restaurant, food and/or beverage companies on social media?	I can donate to worthy causes - Why do you follow restaurant, food and/or beverage companies on social media?	I like the posts - Why do you follow restaurant, food and/or beverage companies on social media?	I like to share these posts with my friends - Why do you follow restaurant, food and/or beverage companies on social media?	Other: Please specify - Why do you follow restaurant, food and/or beverage companies on social media?	Other: Please specify (open-ended) - Why do you follow restaurant, food and/or beverage companies on social media?	Do you have any apps for restaurants or food/beverage companies (for example, the McDonald's or RedBull TV app) on your smartphone?	Please list the restaurant and food company apps that you have on your smartphone	Restaurant/food company app_1	Restaurant/food company app_2	Number of restaurant/food company apps on smartphone	Do you have any food delivery service apps (like UberEats, Skip the Dishes) on your smartphone?	UberEats - Which food delivery apps do you have on your smartphone?	SkipTheDishes - Which food delivery apps do you have on your smartphone?	GrubHub - Which food delivery apps do you have on your smartphone?	DoorDash - Which food delivery apps do you have on your smartphone?
1	4	1	1	NA	1	0	0	0	0	0	0	0	1	0	0	NA	White	1	3	2	2	NA	NA				NA	MISS	MISS	MISS	MISS	MISS	MISS	MISS	MISS	MISS	MISS	MISS	NA	2	NA	NA		NA	2	MISS	MISS	MISS	MISS
2	6	2	2	NA	0	0	0	0	0	0	0	0	1	0	0	NA	White	1	4	3	2	NA	NA				NA	MISS	MISS	MISS	MISS	MISS	MISS	MISS	MISS	MISS	MISS	MISS	NA	1	Mcdonald and Tim	McDonald's	Tim Hortons	2	2	MISS	MISS	MISS	MISS
3	3	2	2	NA	0	0	0	0	0	0	0	0	1	0	0	NA	White	1	3	2	2	NA	NA				NA	MISS	MISS	MISS	MISS	MISS	MISS	MISS	MISS	MISS	MISS	MISS	NA	2	NA	NA		NA	2	MISS	MISS	MISS	MISS
4	5	1	1	NA	1	0	1	0	0	0	0	0	0	0	0	NA	East Asian	0	4	3	2	NA	NA				NA	MISS	MISS	MISS	MISS	MISS	MISS	MISS	MISS	MISS	MISS	MISS	NA	2	NA	NA		NA	2	MISS	MISS	MISS	MISS
5	5	2	2	NA	0	0	0	0	0	0	0	0	1	0	0	NA	White	1	4	3	2	NA	NA				NA	MISS	MISS	MISS	MISS	MISS	MISS	MISS	MISS	MISS	MISS	MISS	NA	2	NA	NA		NA	2	MISS	MISS	MISS	MISS
6	3	1	1	NA	1	0	0	0	0	0	0	0	1	0	0	NA	White	1	4	3	2	NA	NA				NA	MISS	MISS	MISS	MISS	MISS	MISS	MISS	MISS	MISS	MISS	MISS	NA	2	NA	NA		NA	2	MISS	MISS	MISS	MISS
7	8	1	1	NA	1	0	0	0	0	0	0	0	1	0	0	NA	White	1	3	2	2	NA	NA				NA	MISS	MISS	MISS	MISS	MISS	MISS	MISS	MISS	MISS	MISS	MISS	NA	2	NA	NA		NA	2	MISS	MISS	MISS	MISS
8	5	1	1	NA	1	0	0	0	0	0	0	0	1	0	0	NA	White	1	3	2	2	NA	NA				NA	MISS	MISS	MISS	MISS	MISS	MISS	MISS	MISS	MISS	MISS	MISS	NA	1	McDonald's Tim	McDonald's	Tim Hortons	2	2	MISS	MISS	MISS	MISS
9	6	1	1	NA	1	0	0	0	0	0	0	0	1	0	0	NA	White	1	2	1	1	The first time you were able I had	MISS				MISS	0	0	0	0	0	0	1	0	0	0	0	NA	2	NA	NA		NA	2	MISS	MISS	MISS	MISS
10	7	1	1	NA	1	0	0	0	0	0	0	0	1	0	0	NA	White	1	4	3	2	NA	NA				NA	MISS	MISS	MISS	MISS	MISS	MISS	MISS	MISS	MISS	MISS	MISS	NA	2	NA	NA		NA	2	MISS	MISS	MISS	MISS
11	3	1	1	NA	1	0	0	0	0	0	0	0	1	0	0	NA	White	1	3	2	2	NA	NA				NA	MISS	MISS	MISS	MISS	MISS	MISS	MISS	MISS	MISS	MISS	MISS	NA	2	NA	NA		NA	2	MISS	MISS	MISS	MISS
12	9	1	1	NA	1	0	0	1	0	0	0	0	0	0	0	NA	South Asian	0	3	2	2	NA	NA				NA	MISS	MISS	MISS	MISS	MISS	MISS	MISS	MISS	MISS	MISS	MISS	NA	1	Subway, Tim Hort	Subway	Tim Hortons	2	2	MISS	MISS	MISS	MISS
13	5	2	1	NA	1	0	0	0	0	0	1	0	0	0	0	NA	Latin	0	3	2	2	NA	NA				NA	MISS	MISS	MISS	MISS	MISS	MISS	MISS	MISS	MISS	MISS	MISS	NA	2	NA	NA		NA	2	MISS	MISS	MISS	MISS
14	2	2	2	NA	0	0	0	0	1	0	0	0	1	0	0	NA	Other or mixed	0	3	2	2	NA	NA				NA	MISS	MISS	MISS	MISS	MISS	MISS	MISS	MISS	MISS	MISS	MISS	NA	2	NA	NA		NA	2	MISS	MISS	MISS	MISS
15	6	2	2	NA	0	0	0	0	0	0	0	0	1	0	0	NA	White	1	4	3	1	mcdo	McDonald's				1	1	0	0	0	0	0	0	0	1	0	0	NA	2	NA	NA		NA	2	MISS	MISS	MISS	MISS
16	3	2	2	NA	0	0	0	0	0	0	0	0	1	0	0	NA	White	1	3	2	2	NA	NA				NA	MISS	MISS	MISS	MISS	MISS	MISS	MISS	MISS	MISS	MISS	MISS	NA	2	NA	NA		NA	2	MISS	MISS	MISS	MISS
17	3	1	1	NA	1	0	0	0	0	0	0	0	1	0	0	NA	White	1	2	1	2	NA	NA				NA	MISS	MISS	MISS	MISS	MISS	MISS	MISS	MISS	MISS	MISS	MISS	NA	2	NA	NA		NA	2	MISS	MISS	MISS	MISS
18	3	1	1	NA	1	0	0	1	0	0	0	0	0	0	0	NA	South Asian	0	3	2	2	NA	NA				NA	MISS	MISS	MISS	MISS	MISS	MISS	MISS	MISS	MISS	MISS	MISS	NA	1	McDonald‚Äö√Ñ√∂‚àö√ë‚àö¬•s	McDonald's		1	1	1	1	0	1
19	7	2	2	NA	0	1	0	0	0	1	0	0	0	0	0	NA	Other or mixed	0	1	1	2	NA	NA				NA	MISS	MISS	MISS	MISS	MISS	MISS	MISS	MISS	MISS	MISS	MISS	NA	2	NA	NA		NA	2	MISS	MISS	MISS	MISS
20	4	1	1	NA	1	0	0	0	0	0	0	0	1	0	0	NA	White	1	4	3	2	NA	NA				NA	MISS	MISS	MISS	MISS	MISS	MISS	MISS	MISS	MISS	MISS	MISS	NA	2	NA	NA		NA	2	MISS	MISS	MISS	MISS
21	6	2	2	NA	0	0	0	1	0	0	0	0	0	0	0	NA	South Asian	0	3	2	2	NA	NA				NA	MISS	MISS	MISS	MISS	MISS	MISS	MISS	MISS	MISS	MISS	MISS	NA	2	NA	NA		NA	2	MISS	MISS	MISS	MISS
22	4	2	2	NA	0	0	1	0	0	0	0	0	0	0	0	NA	East Asian	0	3	2	2	NA	NA				NA	MISS	MISS	MISS	MISS	MISS	MISS	MISS	MISS	MISS	MISS	MISS	NA	2	NA	NA		NA	2	MISS	MISS	MISS	MISS
23	7	2	2	NA	0	0	0	0	0	0	0	0	1	0	0	NA	White	1	3	2	1	Mc Donald	McDonald's				1	0	0	1	0	1	0	0	0	0	0	0	NA	2	NA	NA		NA	2	MISS	MISS	MISS	MISS
24	7	1	1	NA	1	0	0	0	0	0	0	0	1	0	0	NA	White	1	5	3	2	NA	NA				NA	MISS	MISS	MISS	MISS	MISS	MISS	MISS	MISS	MISS	MISS	MISS	NA	2	NA	NA		NA	2	MISS	MISS	MISS	MISS
25	2	2	2	NA	0	1	0	0	0	0	0	0	0	0	0	NA	Black	0	3	2	2	NA	NA				NA	MISS	MISS	MISS	MISS	MISS	MISS	MISS	MISS	MISS	MISS	MISS	NA	1	mcdonalds	McDonald's		1	2	MISS	MISS	MISS	MISS
26	5	2	2	NA	0	0	1	0	0	0	0	0	0	0	0	NA	East Asian	0	3	2	1	Tim Hortons' special donuts	Tim Hortons				1	0	0	0	0	1	0	0	0	0	0	0	NA	1	Tim Horton's	Tim Hortons		1	1	1	0	0	0
27	3	2	2	NA	0	0	0	0	0	0	0	0	1	0	0	NA	White	1	5	3	2	NA	NA				NA	MISS	MISS	MISS	MISS	MISS	MISS	MISS	MISS	MISS	MISS	MISS	NA	2	NA	NA		NA	2	MISS	MISS	MISS	MISS
28	3	1	1	NA	1	0	0	0	0	0	0	0	1	0	0	NA	White	1	4	3	2	NA	NA				NA	MISS	MISS	MISS	MISS	MISS	MISS	MISS	MISS	MISS	MISS	MISS	NA	2	NA	NA		NA	2	MISS	MISS	MISS	MISS
29	3	2	2	NA	0	0	0	0	0	0	0	0	1	0	0	NA	White	1	3	2	2	NA	NA				NA	MISS	MISS	MISS	MISS	MISS	MISS	MISS	MISS	MISS	MISS	MISS	NA	2	NA	NA		NA	2	MISS	MISS	MISS	MISS
30	6	1	1	NA	1	0	0	0	0	0	0	0	1	0	0	NA	White	1	5	3	2	NA	NA				NA	MISS	MISS	MISS	MISS	MISS	MISS	MISS	MISS	MISS	MISS	MISS	NA	2	NA	NA		NA	2	MISS	MISS	MISS	MISS
31	9	2	2	NA	0	0	1	0	0	0	0	0	0	0	0	NA	East Asian	0	5	3	2	NA	NA				NA	MISS	MISS	MISS	MISS	MISS	MISS	MISS	MISS	MISS	MISS	MISS	NA	1	starbucks	Starbucks		1	2	MISS	MISS	MISS	MISS
32	3	2	2	NA	0	0	0	0	1	0	0	0	0	0	0	NA	Southeast Asia	0	3	2	2	NA	NA				NA	MISS	MISS	MISS	MISS	MISS	MISS	MISS	MISS	MISS	MISS	MISS	NA	2	NA	NA		NA	2	MISS	MISS	MISS	MISS
33	3	1	1	NA	1	0	0	0	0	0	0	0	1	0	0	NA	White	1	2	1	2	NA	NA				NA	MISS	MISS	MISS	MISS	MISS	MISS	MISS	MISS	MISS	MISS	MISS	NA	2	NA	NA		NA	2	MISS	MISS	MISS	MISS
34	4	1	1	NA	1	0	0	0	0	0	0	0	1	0	0	NA	White	1	3	2	2	NA	NA				NA	MISS	MISS	MISS	MISS	MISS	MISS	MISS	MISS	MISS	MISS	MISS	NA	2	NA	NA		NA	2	MISS	MISS	MISS	MISS
35	7	1	1	NA	1	1	0	0	0	0	0	0	0	0	0	NA	Black	0	1	1	1	Idk Popeyes maybe	Popeyes				1	1	1	0	0	0	0	1	0	0	0	0	NA	1	Mcds tims	McDonald's	Tim Hortons	2	2	MISS	MISS	MISS	MISS
36	3	1	1	NA	1	0	0	0	0	0	0	0	1	0	0	NA	White	1	2	1	2	NA	NA				NA	MISS	MISS	MISS	MISS	MISS	MISS	MISS	MISS	MISS	MISS	MISS	NA	2	NA	NA		NA	2	MISS	MISS	MISS	MISS
37	7	2	2	NA	0	0	0	0	0	0	0	0	1	0	0	NA	White	1	2	1	2	NA	NA				NA	MISS	MISS	MISS	MISS	MISS	MISS	MISS	MISS	MISS	MISS	MISS	NA	2	NA	NA		NA	2	MISS	MISS	MISS	MISS
38	6	2	2	NA	0	0	0	0	0	0	0	0	1	0	0	NA	White	1	4	3	1	McDonald's Courteau	McDonald's				1	0	0	0	0	0	0	0	0	0	0	1	I	1	McDonald's Subw	McDonald's	Subway	2	1	1	0	0	0
39	3	1	1	NA	1	0	0	0	0	0	0	0	1	0	0	NA	White	1	2	1	2	NA	NA				NA	MISS	MISS	MISS	MISS	MISS	MISS	MISS	MISS	MISS	MISS	MISS	NA	2	NA	NA		NA	2	MISS	MISS	MISS	MISS
40	8	2	2	NA	0	0	0	0	0	0	0	0	1	0	0	NA	White	1	4	3	2	NA	NA				NA	MISS	MISS	MISS	MISS	MISS	MISS	MISS	MISS	MISS	MISS	MISS	NA	2	NA	NA		NA	2	MISS	MISS	MISS	MISS
41	9	1	1	NA	1	0	0	0	1	0	0	0	0	0	0	NA	Southeast Asia	0	4	3	2	NA	NA				NA	MISS	MISS	MISS	MISS	MISS	MISS	MISS	MISS	MISS	MISS	MISS	NA	1	mcdonalds, tim h	McDonald's	Tim Hortons	2	2	MISS	MISS	MISS	MISS
42	4	2	2	NA	0	0	0	0	0	0	0	0	1	0	0	NA	White	1	2	1	2	NA	NA				NA	MISS	MISS	MISS	MISS	MISS	MISS	MISS	MISS	MISS	MISS	MISS	NA	2	NA	NA		NA	2	MISS	MISS	MISS	MISS
43	7	2	2	NA	0	0	0	1	0	0	0	0	0	0	0	NA	South Asian	0	3	2	1	Tim Horton	Tim Hortons				1	0	0	0	0	0	0	0	0	0	1	0	NA	2	NA	NA		NA	2	MISS	MISS	MISS	MISS
44	8	2	2	NA	0	0	0	0	0	0	0	0	1	0	0	NA	White	1	3	2	2	NA	NA				NA	MISS	MISS	MISS	MISS	MISS	MISS	MISS	MISS	MISS	MISS	MISS	NA	2	NA	NA		NA	2	MISS	MISS	MISS	MISS
45	3	1	1	NA	1	0	0	0	0	0	0	0	1	0	0	NA	White	1	4	3	2	NA	NA				NA	MISS	MISS	MISS	MISS	MISS	MISS	MISS	MISS	MISS	MISS	MISS	NA	2	NA	NA		NA	2	MISS	MISS	MISS	MISS
46	3	2	2	NA	0	0	0	0	0	0	0	0	1	0	0	NA	White	1	3	2	2	NA	NA				NA	MISS	MISS	MISS	MISS	MISS	MISS	MISS	MISS	MISS	MISS	MISS	NA	1	mcdonalds, chati	McDonald's	Chatime	2	1	1	0	0	0
47	9	1	1	NA	1	0	0	0	0	0	0	0	1	0	0	NA	White	1	3	2	2	NA	NA				NA	MISS	MISS	MISS	MISS	MISS	MISS	MISS	MISS	MISS	MISS	MISS	NA	2	NA	NA		NA	2	MISS	MISS	MISS	MISS
48	3	2	2	NA	0	0	0	0	0	0	1	0	0	0	0	NA	Latin	0	2	1	2	NA	NA				NA	MISS	MISS	MISS	MISS	MISS	MISS	MISS	MISS	MISS	MISS	MISS	NA	1	Mcdonalds, pizza	McDonald's	Pizza	2	2	MISS	MISS	MISS	MISS
49	5	2	2	NA	0	0	0	0	0	0	0	0	1	0	0	NA	White	1	3	2	2	NA	NA				NA	MISS	MISS	MISS	MISS	MISS	MISS	MISS	MISS	MISS	MISS	MISS	NA	2	NA	NA		NA	2	MISS	MISS	MISS	MISS
50	5	2	2	NA	0	0	0	0	0	0	0	0	1	0	0	NA	White	1	3	2	2	NA	NA				NA	MISS	MISS	MISS	MISS	MISS	MISS	MISS	MISS	MISS	MISS	MISS	NA	2	NA	NA		NA	2	MISS	MISS	MISS	MISS
51	5	1	1	NA	1	0	0	0	0	0	0	0	1	0	0	NA	White	1	4	3	1	Plus de souvenirs	MISS				MISS	0	1	0	0	0	0	0	0	0	0	0	NA	2	NA	NA		NA	2	MISS	MISS	MISS	MISS
52	5	2	2	NA	0	0	0	0	0	0	0	0	1	0	0	NA	White	1	3	2	2	NA	NA				NA	MISS	MISS	MISS	MISS	MISS	MISS	MISS	MISS	MISS	MISS	MISS	NA	2	NA	NA		NA	2	MISS	MISS	MISS	MISS
53	5	1	1	NA	1	0	0	0	0	0	1	1	1	0	0	NA	Other or mixed	0	3	2	2	NA	NA				NA	MISS	MISS	MISS	MISS	MISS	MISS	MISS	MISS	MISS	MISS	MISS	NA	2	NA	NA		NA	2	MISS	MISS	MISS	MISS
54	3	2	2	NA	0	0	0	0	0	0	0	0	1	0	0	NA	White	1	4	3	2	NA	NA				NA	MISS	MISS	MISS	MISS	MISS	MISS	MISS	MISS	MISS	MISS	MISS	NA	2	NA	NA		NA	2	MISS	MISS	MISS	MISS
55	9	2	2	NA	0	0	0	0	0	1	0	0	0	0	0	NA	Indigenous	0	2	1	1	Mcdo, guru	McDonald's				1	0	0	0	0	1	1	1	0	0	0	0	NA	2	NA	NA		NA	1	0	0	0	1
56	4	2	2	NA	0	0	0	0	0	0	0	0	1	0	0	NA	White	1	2	1	2	NA	NA				NA	MISS	MISS	MISS	MISS	MISS	MISS	MISS	MISS	MISS	MISS	MISS	NA	2	NA	NA		NA	2	MISS	MISS	MISS	MISS
57	7	2	1	NA	1	0	0	0	0	0	0	0	1	0	0	NA	White	1	3	2	2	NA	NA				NA	MISS	MISS	MISS	MISS	MISS	MISS	MISS	MISS	MISS	MISS	MISS	NA	2	NA	NA		NA	2	MISS	MISS	MISS	MISS
58	2	1	1	NA	1	0	0	0	0	0	0	0	1	0	0	NA	White	1	3	2	2	NA	NA				NA	MISS	MISS	MISS	MISS	MISS	MISS	MISS	MISS	MISS	MISS	MISS	NA	2	NA	NA		NA	2	MISS	MISS	MISS	MISS
59	9	2	2	NA	0	0	0	0	0	0	0	1	0	0	0	NA	Middle Eastern	0	5	3	2	NA	NA				NA	MISS	MISS	MISS	MISS	MISS	MISS	MISS	MISS	MISS	MISS	MISS	NA	2	NA	NA		NA	1	1	0	0	1
60	4	1	2	NA	0	0	0	0	0	0	0	0	1	0	0	NA	White	1	2	1	1	mcdonalds	McDonald's				1	0	0	1	0	0	0	0	0	0	0	0	NA	1	tik tok	MISS		MISS	2	MISS	MISS	MISS	MISS
61	9	1	1	NA	1	0	0	0	0	0	0	0	1	0	0	NA	White	1	2	1	2	NA	NA				NA	MISS	MISS	MISS	MISS	MISS	MISS	MISS	MISS	MISS	MISS	MISS	NA	2	NA	NA		NA	2	MISS	MISS	MISS	MISS
62	4	2	2	NA	0	0	0	0	0	0	0	0	1	0	0	NA	White	1	3	2	2	NA	NA				NA	MISS	MISS	MISS	MISS	MISS	MISS	MISS	MISS	MISS	MISS	MISS	NA	2	NA	NA		NA	2	MISS	MISS	MISS	MISS
63	8	2	2	NA	0	0	0	0	0	0	0	0	1	0	0	NA	White	1	3	2	2	NA	NA				NA	MISS	MISS	MISS	MISS	MISS	MISS	MISS	MISS	MISS	MISS	MISS	NA	2	NA	NA		NA	2	MISS	MISS	MISS	MISS
64	6	1	1	NA	1	0	0	0	0	0	0	0	1	0	0	NA	White	1	2	1	2	NA	NA				NA	MISS	MISS	MISS	MISS	MISS	MISS	MISS	MISS	MISS	MISS	MISS	NA	2	NA	NA		NA	2	MISS	MISS	MISS	MISS
65	2	1	1	NA	1	0	0	0	0	0	0	0	1	0	0	NA	White	1	3	2	2	NA	NA				NA	MISS	MISS	MISS	MISS	MISS	MISS	MISS	MISS	MISS	MISS	MISS	NA	2	NA	NA		NA	2	MISS	MISS	MISS	MISS
66	9	1	96	N	0	0	0	0	0	0	0	0	1	0	0	NA	White	1	3	2	2	NA	NA				NA	MISS	MISS	MISS	MISS	MISS	MISS	MISS	MISS	MISS	MISS	MISS	NA	2	NA	NA		NA	2	MISS	MISS	MISS	MISS
67	4	2	2	NA	0	0	0	0	0	0	0	0	1	0	0	NA	White	1	5	3	2	NA	NA				NA	MISS	MISS	MISS	MISS	MISS	MISS	MISS	MISS	MISS	MISS	MISS	NA	2	NA	NA		NA	2	MISS	MISS	MISS	MISS
68	7	2	2	NA	0	0	0	0	0	0	0	0	1	0	0	NA	White	1	2	1	2	NA	NA				NA	MISS	MISS	MISS	MISS	MISS	MISS	MISS	MISS	MISS	MISS	MISS	NA	2	NA	NA		NA	2	MISS	MISS	MISS	MISS
69	3	1	1	NA	1	0	0	0	0	0	0	0	1	0	0	NA	White	1	3	2	2	NA	NA				NA	MISS	MISS	MISS	MISS	MISS	MISS	MISS	MISS	MISS	MISS	MISS	NA	2	NA	NA		NA	2	MISS	MISS	MISS	MISS
70	9	2	2	NA	0	0	0	0	0	0	0	0	1	0	0	NA	White	1	2	1	1	Ne me rappelle pas	MISS				MISS	0	1	1	1	1	0	0	0	1	0	0	NA	2	NA	NA		NA	2	MISS	MISS	MISS	MISS
71	4	2	2	NA	0	0	0	0	0	0	0	0	1	0	0	NA	White	1	2	1	2	NA	NA				NA	MISS	MISS	MISS	MISS	MISS	MISS	MISS	MISS	MISS	MISS	MISS	NA	2	NA	NA		NA	2	MISS	MISS	MISS	MISS
72	7	1	1	NA	1	0	0	0	0	0	0	0	1	0	0	NA	White	1	2	1	1	Mc do Monster Red bull	McDonald's	Monster	Red Bull		3	1	0	1	0	0	0	1	0	1	0	0	NA	1	Mc do Burger K	McDonald's	Burger King	2	2	MISS	MISS	MISS	MISS
73	5	2	2	NA	0	0	0	0	0	0	0	0	1	0	0	NA	White	1	2	1	2	NA	NA				NA	MISS	MISS	MISS	MISS	MISS	MISS	MISS	MISS	MISS	MISS	MISS	NA	2	NA	NA		NA	2	MISS	MISS	MISS	MISS
74	4	1	1	NA	1	0	0	0	0	0	0	0	1	0	0	NA	White	1	5	3	2	NA	NA				NA	MISS	MISS	MISS	MISS	MISS	MISS	MISS	MISS	MISS	MISS	MISS	NA	2	NA	NA		NA	2	MISS	MISS	MISS	MISS
75	7	2	2	NA	0	0	0	0	0	0	0	1	0	0	0	NA	Middle Eastern	0	2	1	2	NA	NA				NA	MISS	MISS	MISS	MISS	MISS	MISS	MISS	MISS	MISS	MISS	MISS	NA	1	A&W	A&W		1	2	MISS	MISS	MISS	MISS
76	5	2	2	NA	0	0	0	0	0	0	0	0	1	0	0	NA	White	1	3	2	1	Mc Donald	McDonald's				1	0	1	0	0	1	0	1	0	0	0	0	NA	1	Mc Donald, Subwa	McDonald's	Subway	2	2	MISS	MISS	MISS	MISS
77	5	1	1	NA	1	0	0	0	0	0	0	0	1	0	0	NA	White	1	5	3	2	NA	NA				NA	MISS	MISS	MISS	MISS	MISS	MISS	MISS	MISS	MISS	MISS	MISS	NA	2	NA	NA		NA	2	MISS	MISS	MISS	MISS
78	7	1	1	NA	1	0	0	0	0	0	0	0	1	0	0	NA	White	1	2	1	2	NA	NA				NA	MISS	MISS	MISS	MISS	MISS	MISS	MISS	MISS	MISS	MISS	MISS	NA	2	NA	NA		NA	2	MISS	MISS	MISS	MISS
79	3	2	2	NA	0	0	0	0	0	0	0	0	1	0	0	NA	White	1	4	3	2	NA	NA				NA	MISS	MISS	MISS	MISS	MISS	MISS	MISS	MISS	MISS	MISS	MISS	NA	2	NA	NA		NA	2	MISS	MISS	MISS	MISS
80	7	2	2	NA	0	0	0	0	0	0	0	0	1	0	0	NA	White	1	3	2	2	NA	NA				NA	MISS	MISS	MISS	MISS	MISS	MISS	MISS	MISS	MISS	MISS	MISS	NA	2	NA	NA		NA	2	MISS	MISS	MISS	MISS
81	6	2	2	NA	0	0	0	0	0	0	0	0	1	0	0	NA	White	1	3	2	2	NA	NA				NA	MISS	MISS	MISS	MISS	MISS	MISS	MISS	MISS	MISS	MISS	MISS	NA	2	NA	NA		NA	2	MISS	MISS	MISS	MISS
82	7	1	1	NA	1	0	0	1	0	0	0	0	0	0	0	NA	South Asian	0	1	1	2	NA	NA				NA	MISS	MISS	MISS	MISS	MISS	MISS	MISS	MISS	MISS	MISS	MISS	NA	2	NA	NA		NA	1	1	0	0	0
83	6	2	2	NA	0	0	0	1	0	0	0	0	0	0	0	NA	South Asian	0	4	3	2	NA	NA				NA	MISS	MISS	MISS	MISS	MISS	MISS	MISS	MISS	MISS	MISS	MISS	NA	1	starbucks/timhor	Starbucks	Tim Hortons	2	1	1	0	0	0
84	7	1	1	NA	1	0	0	0	0	1	0	0	0	0	0	NA	Indigenous	0	2	1	2	NA	NA				NA	MISS	MISS	MISS	MISS	MISS	MISS	MISS	MISS	MISS	MISS	MISS	NA	2	NA	NA		NA	2	MISS	MISS	MISS	MISS
85	4	1	1	NA	1	0	0	0	0	0	0	0	1	0	0	NA	White	1	3	2	2	NA	NA				NA	MISS	MISS	MISS	MISS	MISS	MISS	MISS	MISS	MISS	MISS	MISS	NA	2	NA	NA		NA	2	MISS	MISS	MISS	MISS
86	5	1	1	NA	1	0	1	0	0	0	0	0	0	0	0	NA	East Asian	0	3	2	2	NA	NA				NA	MISS	MISS	MISS	MISS	MISS	MISS	MISS	MISS	MISS	MISS	MISS	NA	2	NA	NA		NA	2	MISS	MISS	MISS	MISS
87	4	2	2	NA	0	0	0	1	0	0	0	0	0	0	0	NA	South Asian	0	2	1	1	Mcdonalds	McDonald's				1	0	0	0	1	0	1	0	0	0	0	0	NA	1	Msdonalds, Harve	McDonald's	Harveys	2	2	MISS	MISS	MISS	MISS
88	9	1	1	NA	1	1	0	0	0	0	0	0	0	0	0	NA	Black	0	1	1	1	C9ca cola	Coca-Cola				1	1	0	0	0	0	0	0	0	0	0	0	NA	2	NA	NA		NA	2	MISS	MISS	MISS	MISS
89	9	2	2	NA	0	0	0	0	0	0	0	0	1	0	0	NA	White	1	3	2	2	NA	NA				NA	MISS	MISS	MISS	MISS	MISS	MISS	MISS	MISS	MISS	MISS	MISS	NA	2	NA	NA		NA	2	MISS	MISS	MISS	MISS
90	5	1	1	NA	1	0	0	0	0	0	0	0	1	0	0	NA	White	1	4	3	2	NA	NA				NA	MISS	MISS	MISS	MISS	MISS	MISS	MISS	MISS	MISS	MISS	MISS	NA	2	NA	NA		NA	2	MISS	MISS	MISS	MISS
91	3	2	2	NA	0	0	0	0	0	0	0	0	1	0	0	NA	White	1	4	3	2	NA	NA				NA	MISS	MISS	MISS	MISS	MISS	MISS	MISS	MISS	MISS	MISS	MISS	NA	2	NA	NA		NA	2	MISS	MISS	MISS	MISS
92	2	2	2	NA	0	0	0	0	0	0	0	0	1	0	0	NA	White	1	4	3	1	Mcdonalds	McDonald's				1	1	0	1	1	1	0	1	0	0	0	0	NA	2	NA	NA		NA	2	MISS	MISS	MISS	MISS
93	9	1	1	NA	1	0	1	0	0	0	0	0	0	0	0	NA	East Asian	0	4	3	2	NA	NA				NA	MISS	MISS	MISS	MISS	MISS	MISS	MISS	MISS	MISS	MISS	MISS	NA	2	NA	NA		NA	2	MISS	MISS	MISS	MISS
94	3	2	2	NA	0	0	0	0	0	0	0	0	1	0	0	NA	White	1	4	3	2	NA	NA				NA	MISS	MISS	MISS	MISS	MISS	MISS	MISS	MISS	MISS	MISS	MISS	NA	2	NA	NA		NA	2	MISS	MISS	MISS	MISS
95	8	1	1	NA	1	0	0	0	0	0	0	0	1	0	0	NA	White	1	2	1	1	Je me suiviens pas	MISS				MISS	0	0	0	0	1	0	0	0	0	0	0	NA	1	Mcdo	McDonald's		1	1	1	0	0	1
96	8	1	1	NA	1	0	0	0	0	0	0	0	1	0	0	NA	White	1	1	1	2	NA	NA				NA	MISS	MISS	MISS	MISS	MISS	MISS	MISS	MISS	MISS	MISS	MISS	NA	2	NA	NA		NA	2	MISS	MISS	MISS	MISS
97	5	2	2	NA	0	0	0	0	0	0	0	0	1	0	0	NA	White	1	3	2	1	McDonald's	McDonald's				1	0	1	0	0	0	0	0	0	0	0	0	NA	1	Pizza Hut McDon	Pizza Hut	McDonald's	2	1	0	1	0	1
98	7	2	2	NA	0	0	1	0	0	0	0	0	0	0	0	NA	East Asian	0	4	3	2	NA	NA				NA	MISS	MISS	MISS	MISS	MISS	MISS	MISS	MISS	MISS	MISS	MISS	NA	2	NA	NA		NA	2	MISS	MISS	MISS	MISS
99	7	2	2	NA	0	0	0	0	0	0	0	1	0	0	0	NA	Middle Eastern	0	2	1	1	Can‚Äö√Ñ√∂‚àö√ë‚àö¬•t remember	MISS				MISS	0	0	0	1	0	0	1	0	0	0	0	NA	1	Starbucks	Starbucks		1	2	MISS	MISS	MISS	MISS
100	2	2	2	NA	0	1	0	0	0	0	0	0	0	0	0	NA	Black	0	3	2	2	NA	NA				NA	MISS	MISS	MISS	MISS	MISS	MISS	MISS	MISS	MISS	MISS	MISS	NA	2	NA	NA		NA	2	MISS	MISS	MISS	MISS
101	6	2	2	NA	0	0	1	0	0	0	0	0	0	0	0	NA	East Asian	0	4	3	2	NA	NA				NA	MISS	MISS	MISS	MISS	MISS	MISS	MISS	MISS	MISS	MISS	MISS	NA	2	NA	NA		NA	2	MISS	MISS	MISS	MISS
102	6	1	1	NA	1	0	0	0	0	0	0	0	1	0	0	NA	White	1	2	1	1	Mcdo	McDonald's				1	0	0	0	0	0	0	0	0	0	0	1	J	1	Mcdo	McDonald's		1	2	MISS	MISS	MISS	MISS
103	4	2	2	NA	0	0	0	0	0	0	0	1	0	0	0	NA	Middle Eastern	0	3	2	2	NA	NA				NA	MISS	MISS	MISS	MISS	MISS	MISS	MISS	MISS	MISS	MISS	MISS	NA	1	mcdonalds	McDonald's		1	1	1	0	0	0
104	3	2	2	NA	0	0	0	0	0	0	0	0	1	0	0	NA	White	1	3	2	2	NA	NA				NA	MISS	MISS	MISS	MISS	MISS	MISS	MISS	MISS	MISS	MISS	MISS	NA	2	NA	NA		NA	2	MISS	MISS	MISS	MISS
105	7	2	2	NA	0	0	0	0	0	0	0	0	1	0	0	NA	White	1	2	1	2	NA	NA				NA	MISS	MISS	MISS	MISS	MISS	MISS	MISS	MISS	MISS	MISS	MISS	NA	2	NA	NA		NA	2	MISS	MISS	MISS	MISS
106	8	1	1	NA	1	0	0	0	0	0	1	0	0	0	0	NA	Latin	0	2	1	1	coke	Coca-Cola				1	1	1	1	0	0	1	1	0	1	0	0	NA	1	McDonald's Pizza	McDonald's		1	1	1	1	0	1
107	6	1	1	NA	1	0	1	0	0	0	0	0	0	0	0	NA	East Asian	0	3	2	2	NA	NA				NA	MISS	MISS	MISS	MISS	MISS	MISS	MISS	MISS	MISS	MISS	MISS	NA	2	NA	NA		NA	2	MISS	MISS	MISS	MISS
108	8	1	1	NA	1	0	0	0	0	0	0	0	1	0	0	NA	White	1	2	1	1	Coke	Coca-Cola				1	1	1	0	0	0	0	1	0	0	0	0	NA	2	NA	NA		NA	2	MISS	MISS	MISS	MISS
109	9	1	1	NA	1	0	0	0	0	0	0	0	1	0	0	NA	White	1	4	3	2	NA	NA				NA	MISS	MISS	MISS	MISS	MISS	MISS	MISS	MISS	MISS	MISS	MISS	NA	2	NA	NA		NA	2	MISS	MISS	MISS	MISS
110	6	1	1	NA	1	0	0	0	0	0	0	0	1	0	0	NA	White	1	4	3	2	NA	NA				NA	MISS	MISS	MISS	MISS	MISS	MISS	MISS	MISS	MISS	MISS	MISS	NA	2	NA	NA		NA	2	MISS	MISS	MISS	MISS
111	3	1	1	NA	1	0	0	0	0	0	0	0	1	0	0	NA	White	1	3	2	2	NA	NA				NA	MISS	MISS	MISS	MISS	MISS	MISS	MISS	MISS	MISS	MISS	MISS	NA	1	STARBUCJD	Starbucks		1	1	1	1	0	1
112	7	1	1	NA	1	0	0	0	0	0	0	0	1	0	0	NA	White	1	2	1	2	NA	NA				NA	MISS	MISS	MISS	MISS	MISS	MISS	MISS	MISS	MISS	MISS	MISS	NA	2	NA	NA		NA	2	MISS	MISS	MISS	MISS
113	3	1	1	NA	1	0	0	0	0	1	0	0	1	0	0	NA	Other or mixed	0	3	2	2	NA	NA				NA	MISS	MISS	MISS	MISS	MISS	MISS	MISS	MISS	MISS	MISS	MISS	NA	2	NA	NA		NA	2	MISS	MISS	MISS	MISS
114	7	2	2	NA	0	0	0	1	0	0	0	0	0	0	0	NA	South Asian	0	4	3	2	NA	NA				NA	MISS	MISS	MISS	MISS	MISS	MISS	MISS	MISS	MISS	MISS	MISS	NA	2	NA	NA		NA	2	MISS	MISS	MISS	MISS
115	2	2	2	NA	0	0	0	0	0	0	0	0	1	0	0	NA	White	1	2	1	2	NA	NA				NA	MISS	MISS	MISS	MISS	MISS	MISS	MISS	MISS	MISS	MISS	MISS	NA	2	NA	NA		NA	2	MISS	MISS	MISS	MISS
116	3	2	2	NA	0	0	0	0	0	1	0	0	1	0	0	NA	Other or mixed	0	3	2	2	NA	NA				NA	MISS	MISS	MISS	MISS	MISS	MISS	MISS	MISS	MISS	MISS	MISS	NA	2	NA	NA		NA	2	MISS	MISS	MISS	MISS
117	7	1	1	NA	1	0	0	0	0	0	0	0	1	0	0	NA	White	1	1	1	2	NA	NA				NA	MISS	MISS	MISS	MISS	MISS	MISS	MISS	MISS	MISS	MISS	MISS	NA	2	NA	NA		NA	2	MISS	MISS	MISS	MISS
118	4	1	1	NA	1	0	0	1	0	0	0	0	0	0	0	NA	South Asian	0	1	1	2	NA	NA				NA	MISS	MISS	MISS	MISS	MISS	MISS	MISS	MISS	MISS	MISS	MISS	NA	2	NA	NA		NA	2	MISS	MISS	MISS	MISS
119	5	2	2	NA	0	0	0	1	0	0	0	0	0	0	0	NA	South Asian	0	3	2	2	NA	NA				NA	MISS	MISS	MISS	MISS	MISS	MISS	MISS	MISS	MISS	MISS	MISS	NA	2	NA	NA		NA	1	1	0	0	0
120	9	1	1	NA	1	0	0	0	0	0	0	0	1	0	0	NA	White	1	3	2	2	NA	NA				NA	MISS	MISS	MISS	MISS	MISS	MISS	MISS	MISS	MISS	MISS	MISS	NA	2	NA	NA		NA	2	MISS	MISS	MISS	MISS
121	6	1	1	NA	1	0	0	0	0	0	0	0	1	0	0	NA	White	1	4	3	2	NA	NA				NA	MISS	MISS	MISS	MISS	MISS	MISS	MISS	MISS	MISS	MISS	MISS	NA	2	NA	NA		NA	2	MISS	MISS	MISS	MISS
122	5	1	1	NA	1	0	1	0	0	0	0	0	1	0	0	NA	Other or mixed	0	4	3	2	NA	NA				NA	MISS	MISS	MISS	MISS	MISS	MISS	MISS	MISS	MISS	MISS	MISS	NA	2	NA	NA		NA	2	MISS	MISS	MISS	MISS
123	9	1	1	NA	1	0	0	0	0	0	0	0	1	0	0	NA	White	1	3	2	1	Pepsi, Hershey	Pepsi	Hershey			2	1	0	1	0	1	0	0	0	1	0	0	NA	2	NA	NA		NA	2	MISS	MISS	MISS	MISS
124	8	2	2	NA	0	1	0	0	0	0	0	0	0	0	0	NA	Black	0	3	2	1	Wendy's urgent King Pop eye Chicke	Wendy's	Burger King	Popeyes		3	0	0	0	1	1	0	0	0	0	1	0	NA	2	NA	NA		NA	1	1	1	0	0
125	8	2	2	NA	0	0	0	0	1	0	0	0	0	0	0	NA	Southeast Asia	0	4	3	2	NA	NA				NA	MISS	MISS	MISS	MISS	MISS	MISS	MISS	MISS	MISS	MISS	MISS	NA	1	tim hortons, mcd	Tim Hortons	McDonald's	2	2	MISS	MISS	MISS	MISS
126	8	2	2	NA	0	0	0	0	0	0	0	0	1	0	0	NA	White	1	3	2	2	NA	NA				NA	MISS	MISS	MISS	MISS	MISS	MISS	MISS	MISS	MISS	MISS	MISS	NA	1	Macdonald Tim H	McDonald's	Tim Hortons	2	2	MISS	MISS	MISS	MISS
127	6	2	2	NA	0	0	0	0	0	0	0	0	1	0	0	NA	White	1	4	3	2	NA	NA				NA	MISS	MISS	MISS	MISS	MISS	MISS	MISS	MISS	MISS	MISS	MISS	NA	2	NA	NA		NA	1	0	0	0	0
128	7	2	2	NA	0	0	0	0	1	0	0	0	0	0	0	NA	Southeast Asia	0	3	2	2	NA	NA				NA	MISS	MISS	MISS	MISS	MISS	MISS	MISS	MISS	MISS	MISS	MISS	NA	2	NA	NA		NA	1	1	1	0	0
129	3	1	1	NA	1	0	0	0	0	0	0	0	1	0	0	NA	White	1	3	2	2	NA	NA				NA	MISS	MISS	MISS	MISS	MISS	MISS	MISS	MISS	MISS	MISS	MISS	NA	2	NA	NA		NA	2	MISS	MISS	MISS	MISS
130	7	2	2	NA	0	0	0	0	0	0	0	0	1	0	0	NA	White	1	1	1	2	NA	NA				NA	MISS	MISS	MISS	MISS	MISS	MISS	MISS	MISS	MISS	MISS	MISS	NA	1	Home	MISS		MISS	2	MISS	MISS	MISS	MISS
131	8	1	1	NA	1	0	1	0	0	0	0	0	0	0	0	NA	East Asian	0	4	3	2	NA	NA				NA	MISS	MISS	MISS	MISS	MISS	MISS	MISS	MISS	MISS	MISS	MISS	NA	1	TIM HORTONS	Tim Hortons		1	1	1	0	0	0
132	5	2	2	NA	0	1	0	0	0	0	0	0	0	0	0	NA	Black	0	3	2	1	Coca cola	Coca-Cola				1	0	1	0	0	0	0	0	0	0	0	0	NA	1	McDonald‚Äö√Ñ√∂‚àö√ë‚àö¬•s	McDonald's		1	1	0	1	0	0
133	5	2	2	NA	0	0	0	0	0	0	0	0	1	0	0	NA	White	1	3	2	2	NA	NA				NA	MISS	MISS	MISS	MISS	MISS	MISS	MISS	MISS	MISS	MISS	MISS	NA	2	NA	NA		NA	2	MISS	MISS	MISS	MISS
134	2	1	1	NA	1	0	0	0	0	0	0	0	1	0	0	NA	White	1	3	2	2	NA	NA				NA	MISS	MISS	MISS	MISS	MISS	MISS	MISS	MISS	MISS	MISS	MISS	NA	1	McDo Tim Horto	McDonald's	Tim Hortons	2	2	MISS	MISS	MISS	MISS
135	3	1	1	NA	1	0	0	0	0	0	0	0	1	0	0	NA	White	1	3	2	2	NA	NA				NA	MISS	MISS	MISS	MISS	MISS	MISS	MISS	MISS	MISS	MISS	MISS	NA	2	NA	NA		NA	2	MISS	MISS	MISS	MISS
136	4	1	1	NA	1	0	0	0	0	0	0	0	1	0	0	NA	White	1	3	2	2	NA	NA				NA	MISS	MISS	MISS	MISS	MISS	MISS	MISS	MISS	MISS	MISS	MISS	NA	2	NA	NA		NA	2	MISS	MISS	MISS	MISS
137	6	2	2	NA	0	0	0	0	0	0	0	0	1	0	0	NA	White	1	5	3	2	NA	NA				NA	MISS	MISS	MISS	MISS	MISS	MISS	MISS	MISS	MISS	MISS	MISS	NA	2	NA	NA		NA	2	MISS	MISS	MISS	MISS
138	5	2	2	NA	0	0	0	0	0	0	0	0	1	0	0	NA	White	1	3	2	2	NA	NA				NA	MISS	MISS	MISS	MISS	MISS	MISS	MISS	MISS	MISS	MISS	MISS	NA	2	NA	NA		NA	2	MISS	MISS	MISS	MISS
139	6	1	1	NA	1	0	0	1	0	0	0	0	0	0	0	NA	South Asian	0	4	3	2	NA	NA				NA	MISS	MISS	MISS	MISS	MISS	MISS	MISS	MISS	MISS	MISS	MISS	NA	2	NA	NA		NA	2	MISS	MISS	MISS	MISS
140	7	2	2	NA	0	0	1	0	0	0	0	0	0	0	0	NA	East Asian	0	4	3	1	mcdonald's	McDonald's				1	1	0	0	0	0	0	1	0	0	1	0	NA	1	mcdonald's	McDonald's		1	1	1	0	0	0
141	3	2	2	NA	0	0	0	0	0	0	0	1	0	0	0	NA	Middle Eastern	0	2	1	2	NA	NA				NA	MISS	MISS	MISS	MISS	MISS	MISS	MISS	MISS	MISS	MISS	MISS	NA	2	NA	NA		NA	2	MISS	MISS	MISS	MISS
142	5	2	2	NA	0	0	0	0	0	0	0	0	1	0	0	NA	White	1	3	2	2	NA	NA				NA	MISS	MISS	MISS	MISS	MISS	MISS	MISS	MISS	MISS	MISS	MISS	NA	2	NA	NA		NA	2	MISS	MISS	MISS	MISS
143	9	1	1	NA	1	0	1	0	0	0	0	0	1	0	0	NA	Other or mixed	0	3	2	2	NA	NA				NA	MISS	MISS	MISS	MISS	MISS	MISS	MISS	MISS	MISS	MISS	MISS	NA	1	subway mcdonal	Subway	McDonald's	2	2	MISS	MISS	MISS	MISS
144	6	2	2	NA	0	0	1	0	0	0	0	0	0	0	0	NA	East Asian	0	4	3	1	McDonald's	McDonald's				1	0	0	1	1	1	0	0	0	1	0	0	NA	2	NA	NA		NA	2	MISS	MISS	MISS	MISS
145	6	1	1	NA	1	0	0	0	0	0	0	0	1	0	0	NA	White	1	2	1	2	NA	NA				NA	MISS	MISS	MISS	MISS	MISS	MISS	MISS	MISS	MISS	MISS	MISS	NA	2	NA	NA		NA	2	MISS	MISS	MISS	MISS
146	3	1	1	NA	1	0	0	1	0	0	0	0	0	0	0	NA	South Asian	0	2	1	2	NA	NA				NA	MISS	MISS	MISS	MISS	MISS	MISS	MISS	MISS	MISS	MISS	MISS	NA	2	NA	NA		NA	2	MISS	MISS	MISS	MISS
147	8	2	2	NA	0	0	0	1	0	0	0	0	0	0	0	NA	South Asian	0	4	3	2	NA	NA				NA	MISS	MISS	MISS	MISS	MISS	MISS	MISS	MISS	MISS	MISS	MISS	NA	1	Star bucks Tim	Starbucks	Tim Hortons	2	2	MISS	MISS	MISS	MISS
148	6	2	2	NA	0	0	0	0	0	1	0	0	0	0	0	NA	Indigenous	0	2	1	2	NA	NA				NA	MISS	MISS	MISS	MISS	MISS	MISS	MISS	MISS	MISS	MISS	MISS	NA	1	McDonald‚Äö√Ñ√∂‚àö√ë‚àö¬•s	McDonald's		1	1	1	1	0	1
149	6	1	1	NA	1	1	0	0	0	0	1	0	0	0	0	NA	Other or mixed	0	4	3	1	mcdonalds, starbucks, chattime	McDonald's	Starbucks	Chatime		3	0	1	1	1	1	0	0	1	0	0	0	NA	1	mcdonalds, chick	McDonald's		1	1	1	1	0	1
150	2	1	1	NA	1	0	1	0	0	0	0	0	1	0	0	NA	Other or mixed	0	4	3	2	NA	NA				NA	MISS	MISS	MISS	MISS	MISS	MISS	MISS	MISS	MISS	MISS	MISS	NA	2	NA	NA		NA	2	MISS	MISS	MISS	MISS
151	4	1	1	NA	1	0	0	0	1	0	0	0	0	0	0	NA	Southeast Asia	0	2	1	1	mcdonalds	McDonald's				1	0	1	0	0	0	0	0	0	0	0	0	NA	1	mcdonalds tim h	McDonald's	Tim Hortons	2	2	MISS	MISS	MISS	MISS
152	4	2	2	NA	0	0	0	0	0	0	0	0	1	0	0	NA	White	1	4	3	2	NA	NA				NA	MISS	MISS	MISS	MISS	MISS	MISS	MISS	MISS	MISS	MISS	MISS	NA	2	NA	NA		NA	2	MISS	MISS	MISS	MISS
153	8	1	1	NA	1	0	1	0	0	0	0	0	0	0	0	NA	East Asian	0	3	2	2	NA	NA				NA	MISS	MISS	MISS	MISS	MISS	MISS	MISS	MISS	MISS	MISS	MISS	NA	1	McDonalds Tim H	McDonald's	Tim Hortons	2	2	MISS	MISS	MISS	MISS
154	5	2	2	NA	0	0	0	0	0	0	0	0	1	0	0	NA	White	1	3	2	1	McDonald‚Äö√Ñ√∂‚àö√ë‚àö¬•s	McDonald's				1	0	0	0	0	0	0	1	0	0	0	0	NA	2	NA	NA		NA	2	MISS	MISS	MISS	MISS
155	5	1	1	NA	1	0	0	0	0	0	0	0	1	0	0	NA	White	1	4	3	2	NA	NA				NA	MISS	MISS	MISS	MISS	MISS	MISS	MISS	MISS	MISS	MISS	MISS	NA	2	NA	NA		NA	2	MISS	MISS	MISS	MISS
156	7	1	1	NA	1	0	0	0	0	0	0	0	1	0	0	NA	White	1	3	2	2	NA	NA				NA	MISS	MISS	MISS	MISS	MISS	MISS	MISS	MISS	MISS	MISS	MISS	NA	2	NA	NA		NA	2	MISS	MISS	MISS	MISS
157	5	1	1	NA	1	0	0	0	0	0	0	0	1	0	0	NA	White	1	3	2	2	NA	NA				NA	MISS	MISS	MISS	MISS	MISS	MISS	MISS	MISS	MISS	MISS	MISS	NA	2	NA	NA		NA	2	MISS	MISS	MISS	MISS
158	7	1	1	NA	1	0	1	0	0	0	0	0	0	0	0	NA	East Asian	0	1	1	1	Mcdonald's	McDonald's				1	0	0	0	0	0	0	0	0	1	0	0	NA	1	McDonald's	McDonald's		1	1	1	0	0	0
159	4	2	2	NA	0	0	0	0	0	0	0	0	1	0	0	NA	White	1	3	2	2	NA	NA				NA	MISS	MISS	MISS	MISS	MISS	MISS	MISS	MISS	MISS	MISS	MISS	NA	2	NA	NA		NA	2	MISS	MISS	MISS	MISS
160	5	2	2	NA	0	0	1	0	0	0	0	0	0	0	0	NA	East Asian	0	3	2	2	NA	NA				NA	MISS	MISS	MISS	MISS	MISS	MISS	MISS	MISS	MISS	MISS	MISS	NA	2	NA	NA		NA	2	MISS	MISS	MISS	MISS
161	6	1	1	NA	1	0	0	0	0	0	0	0	1	0	0	NA	White	1	2	1	1	TikTok to my mom	MISS				MISS	0	0	0	0	1	0	0	0	0	1	0	NA	2	NA	NA		NA	1	1	0	0	0
162	6	2	2	NA	0	0	0	0	0	0	0	0	1	0	0	NA	White	1	2	1	1	Charli damelio and cheesies	Cheetos				1	1	1	0	0	0	0	1	0	1	1	0	NA	2	NA	NA		NA	2	MISS	MISS	MISS	MISS
163	4	2	2	NA	0	0	0	0	0	0	1	0	0	0	0	NA	Latin	0	3	2	2	NA	NA				NA	MISS	MISS	MISS	MISS	MISS	MISS	MISS	MISS	MISS	MISS	MISS	NA	2	NA	NA		NA	2	MISS	MISS	MISS	MISS
164	2	2	2	NA	0	0	0	0	0	0	0	0	1	0	0	NA	White	1	3	2	2	NA	NA				NA	MISS	MISS	MISS	MISS	MISS	MISS	MISS	MISS	MISS	MISS	MISS	NA	2	NA	NA		NA	2	MISS	MISS	MISS	MISS
165	4	1	2	NA	0	0	0	0	0	0	0	0	1	0	0	NA	White	1	2	1	2	NA	NA				NA	MISS	MISS	MISS	MISS	MISS	MISS	MISS	MISS	MISS	MISS	MISS	NA	1	McDonald‚Äö√Ñ√∂‚àö√ë‚àö¬•s	McDonald's		1	2	MISS	MISS	MISS	MISS
166	7	1	1	NA	1	0	1	0	0	0	0	0	0	0	0	NA	East Asian	0	3	2	2	NA	NA				NA	MISS	MISS	MISS	MISS	MISS	MISS	MISS	MISS	MISS	MISS	MISS	NA	2	NA	NA		NA	2	MISS	MISS	MISS	MISS
167	2	2	2	NA	0	0	0	1	0	0	0	0	0	0	0	NA	South Asian	0	2	1	1	Smoothie	MISS				MISS	0	0	1	0	0	0	0	0	0	0	0	NA	2	NA	NA		NA	2	MISS	MISS	MISS	MISS
168	9	1	1	NA	1	0	0	0	0	0	0	0	1	0	0	NA	White	1	2	1	2	NA	NA				NA	MISS	MISS	MISS	MISS	MISS	MISS	MISS	MISS	MISS	MISS	MISS	NA	1	McDonald‚Äö√Ñ√∂‚àö√ë‚àö¬•s	McDonald's		1	1	1	0	0	0
169	2	1	1	NA	1	1	0	0	0	0	0	0	0	0	0	NA	Black	0	2	1	1	Mac donald	McDonald's				1	0	0	1	1	1	0	1	0	1	0	0	NA	2	NA	NA		NA	1	1	0	0	1
170	4	2	2	NA	0	0	0	0	0	0	1	0	0	0	0	NA	Latin	0	4	3	1	I sometimes share on snap chat	MISS				MISS	0	0	1	0	0	0	0	0	1	1	0	NA	1	McDonald‚Äö√Ñ√∂‚àö√ë‚àö¬•s	McDonald's		1	2	MISS	MISS	MISS	MISS
171	2	2	2	NA	0	0	0	0	0	0	0	0	1	0	0	NA	White	1	3	2	2	NA	NA				NA	MISS	MISS	MISS	MISS	MISS	MISS	MISS	MISS	MISS	MISS	MISS	NA	2	NA	NA		NA	2	MISS	MISS	MISS	MISS
172	9	1	1	NA	1	0	0	0	0	0	0	0	1	0	0	NA	White	1	2	1	2	NA	NA				NA	MISS	MISS	MISS	MISS	MISS	MISS	MISS	MISS	MISS	MISS	MISS	NA	2	NA	NA		NA	2	MISS	MISS	MISS	MISS
173	8	2	2	NA	0	0	1	0	0	0	0	0	0	0	0	NA	East Asian	0	3	2	2	NA	NA				NA	MISS	MISS	MISS	MISS	MISS	MISS	MISS	MISS	MISS	MISS	MISS	NA	2	NA	NA		NA	1	1	0	0	0
174	5	1	1	NA	1	0	0	0	0	0	0	0	1	0	0	NA	White	1	4	3	1	Mc do	McDonald's				1	1	0	0	0	0	0	1	0	0	1	0	NA	1	Mcdo	McDonald's		1	1	1	0	0	0
175	8	2	2	NA	0	0	1	0	0	0	0	0	0	0	0	NA	East Asian	0	4	3	1	mcdonalds	McDonald's				1	0	0	0	0	0	0	0	0	0	1	0	NA	2	NA	NA		NA	1	1	0	0	0
176	4	2	2	NA	0	0	0	0	0	0	0	0	1	0	0	NA	White	1	4	3	2	NA	NA				NA	MISS	MISS	MISS	MISS	MISS	MISS	MISS	MISS	MISS	MISS	MISS	NA	2	NA	NA		NA	2	MISS	MISS	MISS	MISS
177	4	1	1	NA	1	0	1	0	1	0	0	0	0	0	0	NA	Other or mixed	0	3	2	2	NA	NA				NA	MISS	MISS	MISS	MISS	MISS	MISS	MISS	MISS	MISS	MISS	MISS	NA	2	NA	NA		NA	2	MISS	MISS	MISS	MISS
178	4	2	2	NA	0	0	0	0	0	0	0	0	1	0	0	NA	White	1	5	3	2	NA	NA				NA	MISS	MISS	MISS	MISS	MISS	MISS	MISS	MISS	MISS	MISS	MISS	NA	1	Mcdonalds, Subwa	McDonald's	Subway	2	2	MISS	MISS	MISS	MISS
179	2	2	2	NA	0	0	0	1	0	0	0	0	0	0	0	NA	South Asian	0	2	1	2	NA	NA				NA	MISS	MISS	MISS	MISS	MISS	MISS	MISS	MISS	MISS	MISS	MISS	NA	2	NA	NA		NA	2	MISS	MISS	MISS	MISS
180	4	2	2	NA	0	0	1	0	0	0	0	0	0	0	0	NA	East Asian	0	3	2	2	NA	NA				NA	MISS	MISS	MISS	MISS	MISS	MISS	MISS	MISS	MISS	MISS	MISS	NA	2	NA	NA		NA	2	MISS	MISS	MISS	MISS
181	4	2	2	NA	0	0	0	0	0	1	0	0	0	1	0	W	Other or mixed	0	1	1	2	NA	NA				NA	MISS	MISS	MISS	MISS	MISS	MISS	MISS	MISS	MISS	MISS	MISS	NA	2	NA	NA		NA	2	MISS	MISS	MISS	MISS
182	9	2	2	NA	0	0	0	0	0	0	0	0	1	0	0	NA	White	1	5	3	1	Coke cola	Coca-Cola				1	1	1	0	1	1	0	1	0	0	0	0	NA	1	Aw Mac Donald‚Äö√Ñ√∂	A&W	McDonald's	2	2	MISS	MISS	MISS	MISS
183	3	2	2	NA	0	0	0	0	0	0	0	0	1	0	0	NA	White	1	3	2	2	NA	NA				NA	MISS	MISS	MISS	MISS	MISS	MISS	MISS	MISS	MISS	MISS	MISS	NA	2	NA	NA		NA	2	MISS	MISS	MISS	MISS
184	6	1	1	NA	1	0	0	0	0	0	0	0	1	0	0	NA	White	1	3	2	1	McDo	McDonald's				1	1	0	0	0	0	0	0	0	0	0	0	NA	2	NA	NA		NA	2	MISS	MISS	MISS	MISS
185	3	2	2	NA	0	0	0	1	0	0	0	0	1	0	0	NA	Other or mixed	0	4	3	2	NA	NA				NA	MISS	MISS	MISS	MISS	MISS	MISS	MISS	MISS	MISS	MISS	MISS	NA	2	NA	NA		NA	2	MISS	MISS	MISS	MISS
186	7	2	2	NA	0	0	0	0	0	0	0	0	1	0	0	NA	White	1	1	1	2	NA	NA				NA	MISS	MISS	MISS	MISS	MISS	MISS	MISS	MISS	MISS	MISS	MISS	NA	2	NA	NA		NA	2	MISS	MISS	MISS	MISS
187	4	1	1	NA	1	0	1	0	0	0	0	0	0	0	0	NA	East Asian	0	2	1	2	NA	NA				NA	MISS	MISS	MISS	MISS	MISS	MISS	MISS	MISS	MISS	MISS	MISS	NA	2	NA	NA		NA	2	MISS	MISS	MISS	MISS
188	4	2	2	NA	0	0	1	0	0	0	0	0	0	0	0	NA	East Asian	0	4	3	2	NA	NA				NA	MISS	MISS	MISS	MISS	MISS	MISS	MISS	MISS	MISS	MISS	MISS	NA	2	NA	NA		NA	2	MISS	MISS	MISS	MISS
189	5	2	2	NA	0	0	0	0	0	0	0	0	1	0	0	NA	White	1	3	2	2	NA	NA				NA	MISS	MISS	MISS	MISS	MISS	MISS	MISS	MISS	MISS	MISS	MISS	NA	2	NA	NA		NA	2	MISS	MISS	MISS	MISS
190	2	1	1	NA	1	0	0	1	0	0	0	0	0	0	0	NA	South Asian	0	3	2	2	NA	NA				NA	MISS	MISS	MISS	MISS	MISS	MISS	MISS	MISS	MISS	MISS	MISS	NA	2	NA	NA		NA	2	MISS	MISS	MISS	MISS
191	2	1	1	NA	1	0	0	0	0	0	0	0	1	0	0	NA	White	1	1	1	2	NA	NA				NA	MISS	MISS	MISS	MISS	MISS	MISS	MISS	MISS	MISS	MISS	MISS	NA	2	NA	NA		NA	2	MISS	MISS	MISS	MISS
192	4	2	2	NA	0	0	0	0	0	0	0	0	1	0	0	NA	White	1	3	2	2	NA	NA				NA	MISS	MISS	MISS	MISS	MISS	MISS	MISS	MISS	MISS	MISS	MISS	NA	2	NA	NA		NA	2	MISS	MISS	MISS	MISS
193	5	1	1	NA	1	0	1	0	0	0	0	0	0	0	0	NA	East Asian	0	2	1	2	NA	NA				NA	MISS	MISS	MISS	MISS	MISS	MISS	MISS	MISS	MISS	MISS	MISS	NA	2	NA	NA		NA	2	MISS	MISS	MISS	MISS
194	4	2	2	NA	0	0	0	0	0	0	0	0	1	0	0	NA	White	1	3	2	1	mcdonalds	McDonald's				1	0	0	1	0	1	0	1	0	0	0	0	NA	1	mcdonalds	McDonald's		1	2	MISS	MISS	MISS	MISS
195	2	2	2	NA	0	0	0	0	0	0	0	0	1	0	0	NA	White	1	5	3	2	NA	NA				NA	MISS	MISS	MISS	MISS	MISS	MISS	MISS	MISS	MISS	MISS	MISS	NA	2	NA	NA		NA	2	MISS	MISS	MISS	MISS
196	6	1	1	NA	1	0	0	0	0	0	0	0	1	0	0	NA	White	1	2	1	2	NA	NA				NA	MISS	MISS	MISS	MISS	MISS	MISS	MISS	MISS	MISS	MISS	MISS	NA	2	NA	NA		NA	1	1	1	0	0
197	8	2	2	NA	0	0	0	0	0	1	0	0	1	0	0	NA	Other or mixed	0	4	3	2	NA	NA				NA	MISS	MISS	MISS	MISS	MISS	MISS	MISS	MISS	MISS	MISS	MISS	NA	2	NA	NA		NA	2	MISS	MISS	MISS	MISS
198	3	1	1	NA	1	0	0	0	0	0	0	0	1	0	0	NA	White	1	3	2	2	NA	NA				NA	MISS	MISS	MISS	MISS	MISS	MISS	MISS	MISS	MISS	MISS	MISS	NA	2	NA	NA		NA	2	MISS	MISS	MISS	MISS
199	3	2	1	NA	1	0	0	0	0	0	0	0	1	0	0	NA	White	1	3	2	2	NA	NA				NA	MISS	MISS	MISS	MISS	MISS	MISS	MISS	MISS	MISS	MISS	MISS	NA	2	NA	NA		NA	2	MISS	MISS	MISS	MISS
200	8	1	1	NA	1	1	0	0	0	0	0	0	1	0	0	NA	Other or mixed	0	4	3	2	NA	NA				NA	MISS	MISS	MISS	MISS	MISS	MISS	MISS	MISS	MISS	MISS	MISS	NA	1	Tim's, McD's, 7-	Tim Hortons	McDonald's	2	2	MISS	MISS	MISS	MISS
201	5	2	2	NA	0	0	0	0	0	0	0	0	1	0	0	NA	White	1	3	2	2	NA	NA				NA	MISS	MISS	MISS	MISS	MISS	MISS	MISS	MISS	MISS	MISS	MISS	NA	2	NA	NA		NA	2	MISS	MISS	MISS	MISS
202	3	2	2	NA	0	0	0	0	0	0	0	0	1	0	0	NA	White	1	1	1	2	NA	NA				NA	MISS	MISS	MISS	MISS	MISS	MISS	MISS	MISS	MISS	MISS	MISS	NA	2	NA	NA		NA	2	MISS	MISS	MISS	MISS
203	4	1	1	NA	1	0	0	0	0	0	0	0	1	0	0	NA	White	1	3	2	2	NA	NA				NA	MISS	MISS	MISS	MISS	MISS	MISS	MISS	MISS	MISS	MISS	MISS	NA	2	NA	NA		NA	2	MISS	MISS	MISS	MISS
204	2	1	1	NA	1	0	0	0	0	0	0	0	1	0	0	NA	White	1	2	1	2	NA	NA				NA	MISS	MISS	MISS	MISS	MISS	MISS	MISS	MISS	MISS	MISS	MISS	NA	2	NA	NA		NA	2	MISS	MISS	MISS	MISS
205	8	2	1	NA	1	0	0	0	0	0	0	0	1	0	0	NA	White	1	3	2	2	NA	NA				NA	MISS	MISS	MISS	MISS	MISS	MISS	MISS	MISS	MISS	MISS	MISS	NA	2	NA	NA		NA	2	MISS	MISS	MISS	MISS
206	3	1	1	NA	1	0	0	0	0	1	0	0	1	0	0	NA	Other or mixed	0	2	1	2	NA	NA				NA	MISS	MISS	MISS	MISS	MISS	MISS	MISS	MISS	MISS	MISS	MISS	NA	2	NA	NA		NA	2	MISS	MISS	MISS	MISS
207	9	1	1	NA	1	0	0	0	0	0	0	0	1	0	0	NA	White	1	4	3	2	NA	NA				NA	MISS	MISS	MISS	MISS	MISS	MISS	MISS	MISS	MISS	MISS	MISS	NA	1	McDonald;s Uber	McDonald's		1	1	1	1	0	1
208	5	2	2	NA	0	0	0	1	0	0	0	0	0	0	0	NA	South Asian	0	2	1	2	NA	NA				NA	MISS	MISS	MISS	MISS	MISS	MISS	MISS	MISS	MISS	MISS	MISS	NA	2	NA	NA		NA	2	MISS	MISS	MISS	MISS
209	6	1	1	NA	1	0	0	0	0	0	0	0	1	0	0	NA	White	1	2	1	2	NA	NA				NA	MISS	MISS	MISS	MISS	MISS	MISS	MISS	MISS	MISS	MISS	MISS	NA	2	NA	NA		NA	2	MISS	MISS	MISS	MISS
210	9	2	2	NA	0	0	1	0	0	0	0	0	0	0	0	NA	East Asian	0	4	3	2	NA	NA				NA	MISS	MISS	MISS	MISS	MISS	MISS	MISS	MISS	MISS	MISS	MISS	NA	2	NA	NA		NA	2	MISS	MISS	MISS	MISS
211	6	2	2	NA	0	0	0	0	0	1	0	0	0	0	0	NA	Indigenous	0	3	2	2	NA	NA				NA	MISS	MISS	MISS	MISS	MISS	MISS	MISS	MISS	MISS	MISS	MISS	NA	2	NA	NA		NA	2	MISS	MISS	MISS	MISS
212	5	1	1	NA	1	0	0	0	0	0	0	0	1	0	0	NA	White	1	3	2	2	NA	NA				NA	MISS	MISS	MISS	MISS	MISS	MISS	MISS	MISS	MISS	MISS	MISS	NA	2	NA	NA		NA	2	MISS	MISS	MISS	MISS
213	8	1	1	NA	1	0	0	0	0	0	0	0	1	0	0	NA	White	1	2	1	2	NA	NA				NA	MISS	MISS	MISS	MISS	MISS	MISS	MISS	MISS	MISS	MISS	MISS	NA	2	NA	NA		NA	1	0	0	0	1
214	3	1	1	NA	1	0	1	0	0	0	0	0	0	0	0	NA	East Asian	0	3	2	2	NA	NA				NA	MISS	MISS	MISS	MISS	MISS	MISS	MISS	MISS	MISS	MISS	MISS	NA	2	NA	NA		NA	2	MISS	MISS	MISS	MISS
215	8	1	1	NA	1	0	0	0	0	0	0	0	1	0	0	NA	White	1	5	3	1	McDonalds Big Mac	McDonald's				1	0	1	0	1	1	0	1	0	0	0	0	NA	2	NA	NA		NA	2	MISS	MISS	MISS	MISS
216	9	1	1	NA	1	0	0	1	0	0	0	0	0	0	0	NA	South Asian	0	3	2	1	DON'T REMEMBER	MISS				MISS	1	1	1	0	0	0	1	0	0	1	0	NA	1	MC DONALDS TIM	McDonald's	Tim Hortons	2	2	MISS	MISS	MISS	MISS
217	3	1	1	NA	1	0	0	0	0	0	1	0	0	0	0	NA	Latin	0	3	2	2	NA	NA				NA	MISS	MISS	MISS	MISS	MISS	MISS	MISS	MISS	MISS	MISS	MISS	NA	2	NA	NA		NA	2	MISS	MISS	MISS	MISS
218	4	1	1	NA	1	0	0	0	0	0	0	0	1	0	0	NA	White	1	2	1	1	Mcdonalds	McDonald's				1	0	0	1	0	0	0	0	0	0	0	0	NA	1	McDonald‚Äö√Ñ√∂‚àö√ë‚àö¬•s	McDonald's		1	2	MISS	MISS	MISS	MISS
219	3	1	1	NA	1	0	0	0	0	0	0	0	1	0	0	NA	White	1	2	1	2	NA	NA				NA	MISS	MISS	MISS	MISS	MISS	MISS	MISS	MISS	MISS	MISS	MISS	NA	2	NA	NA		NA	2	MISS	MISS	MISS	MISS
220	5	1	1	NA	1	0	0	0	0	0	0	0	1	0	0	NA	White	1	3	2	2	NA	NA				NA	MISS	MISS	MISS	MISS	MISS	MISS	MISS	MISS	MISS	MISS	MISS	NA	2	NA	NA		NA	2	MISS	MISS	MISS	MISS
221	7	2	2	NA	0	0	0	0	0	0	0	1	0	0	0	NA	Middle Eastern	0	2	1	2	NA	NA				NA	MISS	MISS	MISS	MISS	MISS	MISS	MISS	MISS	MISS	MISS	MISS	NA	2	NA	NA		NA	2	MISS	MISS	MISS	MISS
222	5	1	1	NA	1	0	1	0	0	0	0	0	0	0	0	NA	East Asian	0	2	1	2	NA	NA				NA	MISS	MISS	MISS	MISS	MISS	MISS	MISS	MISS	MISS	MISS	MISS	NA	2	NA	NA		NA	2	MISS	MISS	MISS	MISS
223	4	2	2	NA	0	1	0	1	0	0	0	0	1	0	0	NA	Other or mixed	0	2	1	1	Mcdonalds Boxtsu	McDonald's				1	0	1	1	1	1	1	0	0	0	0	0	NA	2	NA	NA		NA	2	MISS	MISS	MISS	MISS
224	5	2	2	NA	0	0	1	0	0	0	0	0	0	0	0	NA	East Asian	0	4	3	1	Coca Cola	Coca-Cola				1	0	0	0	1	0	0	0	0	0	0	0	NA	1	McDonald, Tim Ho	McDonald's	Tim Hortons	2	2	MISS	MISS	MISS	MISS
225	3	1	1	NA	1	0	0	0	0	0	1	0	0	0	0	NA	Latin	0	3	2	2	NA	NA				NA	MISS	MISS	MISS	MISS	MISS	MISS	MISS	MISS	MISS	MISS	MISS	NA	2	NA	NA		NA	2	MISS	MISS	MISS	MISS
226	9	1	1	NA	1	0	0	0	0	0	0	0	1	0	0	NA	White	1	3	2	2	NA	NA				NA	MISS	MISS	MISS	MISS	MISS	MISS	MISS	MISS	MISS	MISS	MISS	NA	2	NA	NA		NA	2	MISS	MISS	MISS	MISS
227	2	2	2	NA	0	0	0	0	0	0	0	0	1	0	0	NA	White	1	3	2	2	NA	NA				NA	MISS	MISS	MISS	MISS	MISS	MISS	MISS	MISS	MISS	MISS	MISS	NA	2	NA	NA		NA	2	MISS	MISS	MISS	MISS
228	4	2	2	NA	0	0	0	0	0	0	0	0	1	0	0	NA	White	1	4	3	2	NA	NA				NA	MISS	MISS	MISS	MISS	MISS	MISS	MISS	MISS	MISS	MISS	MISS	NA	2	NA	NA		NA	2	MISS	MISS	MISS	MISS
229	4	1	1	NA	1	0	1	0	0	0	0	0	0	0	0	NA	East Asian	0	2	1	2	NA	NA				NA	MISS	MISS	MISS	MISS	MISS	MISS	MISS	MISS	MISS	MISS	MISS	NA	2	NA	NA		NA	2	MISS	MISS	MISS	MISS
230	7	2	96	N	1	0	0	0	0	1	0	0	1	0	0	NA	Other or mixed	0	3	2	2	NA	NA				NA	MISS	MISS	MISS	MISS	MISS	MISS	MISS	MISS	MISS	MISS	MISS	NA	2	NA	NA		NA	2	MISS	MISS	MISS	MISS
231	4	1	1	NA	1	0	0	1	0	0	0	0	0	0	0	NA	South Asian	0	3	2	2	NA	NA				NA	MISS	MISS	MISS	MISS	MISS	MISS	MISS	MISS	MISS	MISS	MISS	NA	2	NA	NA		NA	2	MISS	MISS	MISS	MISS
232	6	2	2	NA	0	0	0	0	0	0	0	0	1	0	0	NA	White	1	3	2	2	NA	NA				NA	MISS	MISS	MISS	MISS	MISS	MISS	MISS	MISS	MISS	MISS	MISS	NA	2	NA	NA		NA	2	MISS	MISS	MISS	MISS
233	4	1	1	NA	1	0	0	0	0	0	0	0	1	0	0	NA	White	1	3	2	2	NA	NA				NA	MISS	MISS	MISS	MISS	MISS	MISS	MISS	MISS	MISS	MISS	MISS	NA	2	NA	NA		NA	2	MISS	MISS	MISS	MISS
234	5	1	1	NA	1	0	0	0	0	0	0	0	0	1	0	M	Other or mixed	0	4	3	2	NA	NA				NA	MISS	MISS	MISS	MISS	MISS	MISS	MISS	MISS	MISS	MISS	MISS	NA	2	NA	NA		NA	2	MISS	MISS	MISS	MISS
235	2	2	2	NA	0	0	0	0	0	0	0	0	1	0	0	NA	White	1	2	1	2	NA	NA				NA	MISS	MISS	MISS	MISS	MISS	MISS	MISS	MISS	MISS	MISS	MISS	NA	2	NA	NA		NA	2	MISS	MISS	MISS	MISS
236	5	2	2	NA	0	0	0	0	0	0	0	0	1	0	0	NA	White	1	2	1	2	NA	NA				NA	MISS	MISS	MISS	MISS	MISS	MISS	MISS	MISS	MISS	MISS	MISS	NA	2	NA	NA		NA	2	MISS	MISS	MISS	MISS
237	6	1	1	NA	1	0	0	0	0	0	0	0	1	0	0	NA	White	1	3	2	2	NA	NA				NA	MISS	MISS	MISS	MISS	MISS	MISS	MISS	MISS	MISS	MISS	MISS	NA	2	NA	NA		NA	2	MISS	MISS	MISS	MISS
238	9	1	1	NA	1	0	0	0	0	0	0	0	1	0	0	NA	White	1	1	1	1	...	MISS				MISS	0	0	0	1	0	0	0	0	0	0	0	NA	1	....	MISS		MISS	1	1	1	0	1
239	4	2	2	NA	0	0	0	0	0	0	0	0	1	0	0	NA	White	1	2	1	1	Big mac	McDonald's				1	0	0	0	1	0	0	0	0	0	0	0	NA	1	Mcdonald Tim ho	McDonald's	Tim Hortons	2	1	1	1	0	1
240	6	2	2	NA	0	0	0	0	0	0	0	0	1	0	0	NA	White	1	2	1	2	NA	NA				NA	MISS	MISS	MISS	MISS	MISS	MISS	MISS	MISS	MISS	MISS	MISS	NA	2	NA	NA		NA	2	MISS	MISS	MISS	MISS
241	2	2	2	NA	0	0	0	0	0	0	0	0	1	0	0	NA	White	1	4	3	2	NA	NA				NA	MISS	MISS	MISS	MISS	MISS	MISS	MISS	MISS	MISS	MISS	MISS	NA	2	NA	NA		NA	2	MISS	MISS	MISS	MISS
242	6	2	2	NA	0	0	0	0	0	0	0	1	0	0	0	NA	Middle Eastern	0	3	2	2	NA	NA				NA	MISS	MISS	MISS	MISS	MISS	MISS	MISS	MISS	MISS	MISS	MISS	NA	2	NA	NA		NA	2	MISS	MISS	MISS	MISS
243	8	2	2	NA	0	0	1	0	0	0	0	0	0	0	0	NA	East Asian	0	2	1	2	NA	NA				NA	MISS	MISS	MISS	MISS	MISS	MISS	MISS	MISS	MISS	MISS	MISS	NA	1	Tim Hortons, McD	Tim Hortons	McDonald's	2	2	MISS	MISS	MISS	MISS
244	4	1	1	NA	1	0	0	1	0	0	0	0	0	0	0	NA	South Asian	0	3	2	1	McDonald‚Äö√Ñ√∂‚àö√ë‚àö¬•s	McDonald's				1	0	0	0	0	1	0	1	0	1	0	0	NA	1	McDonald‚Äö√Ñ√∂‚àö√ë‚àö¬•s	McDonald's		1	1	1	1	0	1
245	2	1	1	NA	1	0	0	0	0	0	0	0	1	0	0	NA	White	1	2	1	1	MCDONALDS	McDonald's				1	0	0	1	1	0	0	0	0	0	0	0	NA	2	NA	NA		NA	2	MISS	MISS	MISS	MISS
246	4	2	2	NA	0	0	0	0	0	1	0	0	1	0	0	NA	Other or mixed	0	1	1	2	NA	NA				NA	MISS	MISS	MISS	MISS	MISS	MISS	MISS	MISS	MISS	MISS	MISS	NA	2	NA	NA		NA	2	MISS	MISS	MISS	MISS
247	6	2	2	NA	0	0	0	0	0	0	0	0	0	1	0	C	Other or mixed	0	3	2	2	NA	NA				NA	MISS	MISS	MISS	MISS	MISS	MISS	MISS	MISS	MISS	MISS	MISS	NA	2	NA	NA		NA	2	MISS	MISS	MISS	MISS
248	2	1	1	NA	1	0	0	0	0	0	0	0	0	1	0	C	Other or mixed	0	2	1	2	NA	NA				NA	MISS	MISS	MISS	MISS	MISS	MISS	MISS	MISS	MISS	MISS	MISS	NA	2	NA	NA		NA	2	MISS	MISS	MISS	MISS
249	4	1	1	NA	1	0	0	0	0	0	0	0	1	0	0	NA	White	1	2	1	2	NA	NA				NA	MISS	MISS	MISS	MISS	MISS	MISS	MISS	MISS	MISS	MISS	MISS	NA	1	Mcdonalds Tim	McDonald's	Tim Hortons	2	2	MISS	MISS	MISS	MISS
250	6	2	2	NA	0	0	0	0	0	0	0	0	1	0	0	NA	White	1	4	3	1	Pepsi	Pepsi				1	1	1	0	0	1	0	1	0	1	0	0	NA	2	NA	NA		NA	2	MISS	MISS	MISS	MISS
251	3	1	1	NA	1	0	0	0	0	0	0	0	1	0	0	NA	White	1	2	1	1	Chicken big mac	McDonald's				1	0	0	0	0	1	0	0	0	0	0	0	NA	2	NA	NA		NA	1	0	1	0	1
252	2	2	2	NA	0	0	0	0	0	0	0	0	1	0	0	NA	White	1	1	1	2	NA	NA				NA	MISS	MISS	MISS	MISS	MISS	MISS	MISS	MISS	MISS	MISS	MISS	NA	2	NA	NA		NA	2	MISS	MISS	MISS	MISS
253	5	1	1	NA	1	0	0	0	0	0	0	0	1	0	0	NA	White	1	4	3	1	Great sustainable services for the	MISS				MISS	0	0	0	0	1	0	0	0	0	0	0	NA	1	Great sustainabl	MISS		MISS	1	0	1	0	0
254	4	1	1	NA	1	0	0	0	0	0	0	0	1	0	0	NA	White	1	3	2	2	NA	NA				NA	MISS	MISS	MISS	MISS	MISS	MISS	MISS	MISS	MISS	MISS	MISS	NA	2	NA	NA		NA	2	MISS	MISS	MISS	MISS
255	5	1	1	NA	1	0	0	0	0	0	0	0	1	0	0	NA	White	1	2	1	1	mcdonalds	McDonald's				1	1	1	0	0	1	0	0	0	1	0	0	NA	1	mcdonalds	McDonald's		1	2	MISS	MISS	MISS	MISS
256	5	1	1	NA	1	0	0	0	0	0	0	0	1	0	0	NA	White	1	3	2	2	NA	NA				NA	MISS	MISS	MISS	MISS	MISS	MISS	MISS	MISS	MISS	MISS	MISS	NA	2	NA	NA		NA	2	MISS	MISS	MISS	MISS
257	3	1	1	NA	1	0	0	0	0	0	0	0	1	0	0	NA	White	1	3	2	2	NA	NA				NA	MISS	MISS	MISS	MISS	MISS	MISS	MISS	MISS	MISS	MISS	MISS	NA	2	NA	NA		NA	2	MISS	MISS	MISS	MISS
258	6	1	1	NA	1	0	0	0	0	0	0	0	1	0	0	NA	White	1	3	2	2	NA	NA				NA	MISS	MISS	MISS	MISS	MISS	MISS	MISS	MISS	MISS	MISS	MISS	NA	2	NA	NA		NA	2	MISS	MISS	MISS	MISS
259	4	2	2	NA	0	0	0	0	1	0	0	0	0	0	0	NA	Southeast Asia	0	2	1	2	NA	NA				NA	MISS	MISS	MISS	MISS	MISS	MISS	MISS	MISS	MISS	MISS	MISS	NA	2	NA	NA		NA	2	MISS	MISS	MISS	MISS
260	3	1	1	NA	1	0	0	0	0	0	0	0	1	0	0	NA	White	1	4	3	2	NA	NA				NA	MISS	MISS	MISS	MISS	MISS	MISS	MISS	MISS	MISS	MISS	MISS	NA	2	NA	NA		NA	2	MISS	MISS	MISS	MISS
261	3	2	2	NA	0	0	0	0	0	0	0	0	1	0	0	NA	White	1	4	3	2	NA	NA				NA	MISS	MISS	MISS	MISS	MISS	MISS	MISS	MISS	MISS	MISS	MISS	NA	2	NA	NA		NA	2	MISS	MISS	MISS	MISS
262	5	2	2	NA	0	1	0	0	0	0	1	0	1	0	0	NA	Other or mixed	0	3	2	1	chicken big mac	McDonald's				1	0	0	1	1	0	0	0	0	1	0	0	NA	1	Tim's, Wendy's a	Tim Hortons	Wendy's	2	2	MISS	MISS	MISS	MISS
263	3	1	1	NA	1	0	0	0	0	0	0	0	1	0	0	NA	White	1	5	3	2	NA	NA				NA	MISS	MISS	MISS	MISS	MISS	MISS	MISS	MISS	MISS	MISS	MISS	NA	2	NA	NA		NA	2	MISS	MISS	MISS	MISS
264	3	1	1	NA	1	0	0	0	0	0	0	0	1	0	0	NA	White	1	1	1	2	NA	NA				NA	MISS	MISS	MISS	MISS	MISS	MISS	MISS	MISS	MISS	MISS	MISS	NA	2	NA	NA		NA	2	MISS	MISS	MISS	MISS
265	9	1	1	NA	1	0	0	0	0	0	0	0	1	0	0	NA	White	1	3	2	2	NA	NA				NA	MISS	MISS	MISS	MISS	MISS	MISS	MISS	MISS	MISS	MISS	MISS	NA	2	NA	NA		NA	2	MISS	MISS	MISS	MISS
266	8	2	2	NA	0	0	0	0	0	0	0	0	1	0	0	NA	White	1	2	1	2	NA	NA				NA	MISS	MISS	MISS	MISS	MISS	MISS	MISS	MISS	MISS	MISS	MISS	NA	2	NA	NA		NA	1	1	0	0	1
267	7	1	1	NA	1	0	0	1	0	0	0	0	0	0	0	NA	South Asian	0	2	1	1	Not sure	MISS				MISS	0	0	0	0	1	0	1	0	0	0	0	NA	1	Mc Ds, Wendy's,	McDonald's	Wendy's	2	1	1	0	0	1
268	8	1	1	NA	1	0	0	0	0	0	0	0	1	0	0	NA	White	1	3	2	2	NA	NA				NA	MISS	MISS	MISS	MISS	MISS	MISS	MISS	MISS	MISS	MISS	MISS	NA	1	Tim hortons	Tim Hortons		1	2	MISS	MISS	MISS	MISS
269	4	2	2	NA	0	0	0	0	0	0	0	0	1	0	0	NA	White	1	2	1	2	NA	NA				NA	MISS	MISS	MISS	MISS	MISS	MISS	MISS	MISS	MISS	MISS	MISS	NA	2	NA	NA		NA	2	MISS	MISS	MISS	MISS
270	6	1	1	NA	1	0	0	0	0	0	0	0	1	0	0	NA	White	1	4	3	2	NA	NA				NA	MISS	MISS	MISS	MISS	MISS	MISS	MISS	MISS	MISS	MISS	MISS	NA	2	NA	NA		NA	2	MISS	MISS	MISS	MISS
271	3	1	1	NA	1	0	0	0	0	0	0	0	1	0	0	NA	White	1	2	1	2	NA	NA				NA	MISS	MISS	MISS	MISS	MISS	MISS	MISS	MISS	MISS	MISS	MISS	NA	2	NA	NA		NA	2	MISS	MISS	MISS	MISS
272	6	1	1	NA	1	0	0	0	0	0	0	0	1	0	0	NA	White	1	2	1	2	NA	NA				NA	MISS	MISS	MISS	MISS	MISS	MISS	MISS	MISS	MISS	MISS	MISS	NA	2	NA	NA		NA	2	MISS	MISS	MISS	MISS
273	4	2	2	NA	0	0	0	0	0	0	0	0	1	0	0	NA	White	1	3	2	2	NA	NA				NA	MISS	MISS	MISS	MISS	MISS	MISS	MISS	MISS	MISS	MISS	MISS	NA	2	NA	NA		NA	2	MISS	MISS	MISS	MISS
274	5	2	2	NA	0	0	0	0	0	0	0	0	1	0	0	NA	White	1	1	1	2	NA	NA				NA	MISS	MISS	MISS	MISS	MISS	MISS	MISS	MISS	MISS	MISS	MISS	NA	2	NA	NA		NA	2	MISS	MISS	MISS	MISS
275	4	1	1	NA	1	0	0	1	0	0	0	0	0	0	0	NA	South Asian	0	2	1	2	NA	NA				NA	MISS	MISS	MISS	MISS	MISS	MISS	MISS	MISS	MISS	MISS	MISS	NA	2	NA	NA		NA	2	MISS	MISS	MISS	MISS
276	4	2	2	NA	0	0	0	0	0	0	0	0	1	0	0	NA	White	1	3	2	2	NA	NA				NA	MISS	MISS	MISS	MISS	MISS	MISS	MISS	MISS	MISS	MISS	MISS	NA	2	NA	NA		NA	2	MISS	MISS	MISS	MISS
277	8	1	1	NA	1	0	0	0	0	0	0	0	1	0	0	NA	White	1	3	2	2	NA	NA				NA	MISS	MISS	MISS	MISS	MISS	MISS	MISS	MISS	MISS	MISS	MISS	NA	2	NA	NA		NA	1	1	1	0	0
278	7	1	1	NA	1	0	0	0	0	0	0	0	1	0	0	NA	White	1	3	2	2	NA	NA				NA	MISS	MISS	MISS	MISS	MISS	MISS	MISS	MISS	MISS	MISS	MISS	NA	1	mc do tim horto	McDonald's	Tim Hortons	2	1	1	0	0	1
279	5	2	2	NA	0	0	0	0	0	0	1	0	0	0	0	NA	Latin	0	3	2	2	NA	NA				NA	MISS	MISS	MISS	MISS	MISS	MISS	MISS	MISS	MISS	MISS	MISS	NA	2	NA	NA		NA	2	MISS	MISS	MISS	MISS
280	6	2	2	NA	0	0	0	0	0	0	0	0	1	0	0	NA	White	1	2	1	2	NA	NA				NA	MISS	MISS	MISS	MISS	MISS	MISS	MISS	MISS	MISS	MISS	MISS	NA	2	NA	NA		NA	1	0	1	0	0
281	2	1	1	NA	1	0	0	0	0	0	0	0	1	0	0	NA	White	1	2	1	2	NA	NA				NA	MISS	MISS	MISS	MISS	MISS	MISS	MISS	MISS	MISS	MISS	MISS	NA	2	NA	NA		NA	2	MISS	MISS	MISS	MISS
282	4	2	2	NA	0	0	0	0	0	0	0	0	1	0	0	NA	White	1	4	3	2	NA	NA				NA	MISS	MISS	MISS	MISS	MISS	MISS	MISS	MISS	MISS	MISS	MISS	NA	2	NA	NA		NA	2	MISS	MISS	MISS	MISS
283	3	1	1	NA	1	0	0	0	0	0	0	0	1	0	0	NA	White	1	3	2	2	NA	NA				NA	MISS	MISS	MISS	MISS	MISS	MISS	MISS	MISS	MISS	MISS	MISS	NA	2	NA	NA		NA	2	MISS	MISS	MISS	MISS
284	2	1	1	NA	1	0	0	0	0	0	0	0	1	0	0	NA	White	1	3	2	2	NA	NA				NA	MISS	MISS	MISS	MISS	MISS	MISS	MISS	MISS	MISS	MISS	MISS	NA	2	NA	NA		NA	2	MISS	MISS	MISS	MISS
285	4	1	1	NA	1	0	0	1	0	0	0	0	0	0	0	NA	South Asian	0	2	1	2	NA	NA				NA	MISS	MISS	MISS	MISS	MISS	MISS	MISS	MISS	MISS	MISS	MISS	NA	2	NA	NA		NA	2	MISS	MISS	MISS	MISS
286	3	2	2	NA	0	0	0	0	0	0	0	0	1	0	0	NA	White	1	3	2	2	NA	NA				NA	MISS	MISS	MISS	MISS	MISS	MISS	MISS	MISS	MISS	MISS	MISS	NA	2	NA	NA		NA	2	MISS	MISS	MISS	MISS
287	3	1	1	NA	1	0	0	0	0	0	0	0	1	0	0	NA	White	1	4	3	2	NA	NA				NA	MISS	MISS	MISS	MISS	MISS	MISS	MISS	MISS	MISS	MISS	MISS	NA	2	NA	NA		NA	2	MISS	MISS	MISS	MISS
288	2	1	1	NA	1	0	0	0	0	0	0	0	1	0	0	NA	White	1	1	1	2	NA	NA				NA	MISS	MISS	MISS	MISS	MISS	MISS	MISS	MISS	MISS	MISS	MISS	NA	2	NA	NA		NA	2	MISS	MISS	MISS	MISS
289	4	1	1	NA	1	0	0	0	0	0	0	0	1	0	0	NA	White	1	3	2	2	NA	NA				NA	MISS	MISS	MISS	MISS	MISS	MISS	MISS	MISS	MISS	MISS	MISS	NA	2	NA	NA		NA	2	MISS	MISS	MISS	MISS
290	2	2	2	NA	0	0	0	0	0	0	0	0	1	0	0	NA	White	1	3	2	2	NA	NA				NA	MISS	MISS	MISS	MISS	MISS	MISS	MISS	MISS	MISS	MISS	MISS	NA	2	NA	NA		NA	2	MISS	MISS	MISS	MISS
291	2	1	1	NA	1	0	1	0	0	0	0	0	0	0	0	NA	East Asian	0	2	1	1	pawpatrol	MISS				MISS	0	1	1	0	0	1	0	0	0	1	0	NA	1	McDonalds	McDonald's		1	2	MISS	MISS	MISS	MISS
292	3	2	2	NA	0	0	0	0	0	0	0	0	1	0	0	NA	White	1	3	2	2	NA	NA				NA	MISS	MISS	MISS	MISS	MISS	MISS	MISS	MISS	MISS	MISS	MISS	NA	2	NA	NA		NA	2	MISS	MISS	MISS	MISS
293	3	1	1	NA	1	0	0	1	0	0	0	0	0	0	0	NA	South Asian	0	3	2	1	Coca-Cola and McDonalds	Coca-Cola	McDonald's			2	0	1	0	0	1	0	0	0	0	0	0	NA	1	Tim Hortons, Mcd	Tim Hortons	McDonald's	2	1	1	1	0	1
294	5	1	1	NA	1	0	0	0	0	0	0	0	1	0	0	NA	White	1	3	2	2	NA	NA				NA	MISS	MISS	MISS	MISS	MISS	MISS	MISS	MISS	MISS	MISS	MISS	NA	2	NA	NA		NA	2	MISS	MISS	MISS	MISS
295	4	2	2	NA	0	0	0	0	0	0	0	0	1	0	0	NA	White	1	3	2	2	NA	NA				NA	MISS	MISS	MISS	MISS	MISS	MISS	MISS	MISS	MISS	MISS	MISS	NA	2	NA	NA		NA	2	MISS	MISS	MISS	MISS
296	5	1	1	NA	1	1	0	0	0	0	0	0	0	0	0	NA	Black	0	3	2	2	NA	NA				NA	MISS	MISS	MISS	MISS	MISS	MISS	MISS	MISS	MISS	MISS	MISS	NA	2	NA	NA		NA	1	1	1	1	1
297	2	2	2	NA	0	0	0	0	0	0	0	0	1	0	0	NA	White	1	3	2	1	mCdONALDS	McDonald's				1	1	1	1	1	1	0	1	0	1	1	0	NA	1	McDONALDS	McDonald's		1	2	MISS	MISS	MISS	MISS
298	7	1	1	NA	1	0	0	0	0	0	0	0	1	0	0	NA	White	1	2	1	1	Coke, Nike	Coca-Cola				1	0	0	0	0	0	1	0	0	0	0	0	NA	1	McDonald's, Tim	McDonald's	Tim Hortons	2	2	MISS	MISS	MISS	MISS
299	4	1	1	NA	1	1	0	0	0	0	0	0	0	0	0	NA	Black	0	3	2	2	NA	NA				NA	MISS	MISS	MISS	MISS	MISS	MISS	MISS	MISS	MISS	MISS	MISS	NA	2	NA	NA		NA	2	MISS	MISS	MISS	MISS
300	4	2	2	NA	0	0	0	0	0	0	0	0	1	0	0	NA	White	1	3	2	2	NA	NA				NA	MISS	MISS	MISS	MISS	MISS	MISS	MISS	MISS	MISS	MISS	MISS	NA	2	NA	NA		NA	2	MISS	MISS	MISS	MISS
301	7	2	2	NA	0	0	0	0	0	0	0	0	1	0	0	NA	White	1	1	1	2	NA	NA				NA	MISS	MISS	MISS	MISS	MISS	MISS	MISS	MISS	MISS	MISS	MISS	NA	1	Tim Hortons	Tim Hortons		1	2	MISS	MISS	MISS	MISS
302	2	2	2	NA	0	0	0	0	0	0	0	0	1	0	0	NA	White	1	4	3	1	the one where they showed how rona	MISS				MISS	0	0	0	1	0	0	0	1	0	1	0	NA	2	NA	NA		NA	2	MISS	MISS	MISS	MISS
303	6	2	2	NA	0	0	0	0	0	0	0	0	0	1	0	C	Other or mixed	0	3	2	2	NA	NA				NA	MISS	MISS	MISS	MISS	MISS	MISS	MISS	MISS	MISS	MISS	MISS	NA	2	NA	NA		NA	2	MISS	MISS	MISS	MISS
304	4	2	2	NA	0	0	1	0	0	0	0	0	0	0	0	NA	East Asian	0	2	1	2	NA	NA				NA	MISS	MISS	MISS	MISS	MISS	MISS	MISS	MISS	MISS	MISS	MISS	NA	2	NA	NA		NA	2	MISS	MISS	MISS	MISS
305	4	2	2	NA	0	0	0	0	0	0	0	0	1	0	0	NA	White	1	2	1	1	Mcdonalds	McDonald's				1	1	0	0	1	0	0	0	0	0	1	0	NA	2	NA	NA		NA	2	MISS	MISS	MISS	MISS
306	5	1	1	NA	1	0	0	0	0	0	0	0	1	0	0	NA	White	1	4	3	2	NA	NA				NA	MISS	MISS	MISS	MISS	MISS	MISS	MISS	MISS	MISS	MISS	MISS	NA	1	Great sustainabl	MISS		MISS	1	0	0	0	1
307	3	1	1	NA	1	0	0	0	0	0	0	0	1	0	0	NA	White	1	1	1	2	NA	NA				NA	MISS	MISS	MISS	MISS	MISS	MISS	MISS	MISS	MISS	MISS	MISS	NA	2	NA	NA		NA	2	MISS	MISS	MISS	MISS
308	3	1	1	NA	1	0	0	1	0	0	0	0	0	0	0	NA	South Asian	0	3	2	1	McDonald‚Äö√Ñ√∂‚àö√ë‚àö¬•s	McDonald's				1	0	0	0	0	1	0	0	0	0	0	0	NA	1	McDonald‚Äö√Ñ√∂‚àö√ë‚àö¬•s	McDonald's		1	1	1	0	0	1
309	6	1	1	NA	1	0	0	0	0	0	0	0	1	0	0	NA	White	1	4	3	2	NA	NA				NA	MISS	MISS	MISS	MISS	MISS	MISS	MISS	MISS	MISS	MISS	MISS	NA	2	NA	NA		NA	2	MISS	MISS	MISS	MISS
310	5	1	1	NA	1	0	0	0	0	0	0	0	1	0	0	NA	White	1	2	1	2	NA	NA				NA	MISS	MISS	MISS	MISS	MISS	MISS	MISS	MISS	MISS	MISS	MISS	NA	1	Tim Hortons and	Tim Hortons		1	2	MISS	MISS	MISS	MISS
311	3	1	1	NA	1	0	0	0	0	0	0	0	1	0	0	NA	White	1	2	1	2	NA	NA				NA	MISS	MISS	MISS	MISS	MISS	MISS	MISS	MISS	MISS	MISS	MISS	NA	1	mcdonalds	McDonald's		1	2	MISS	MISS	MISS	MISS
312	6	1	1	NA	1	0	0	0	0	0	0	0	1	0	0	NA	White	1	2	1	2	NA	NA				NA	MISS	MISS	MISS	MISS	MISS	MISS	MISS	MISS	MISS	MISS	MISS	NA	2	NA	NA		NA	2	MISS	MISS	MISS	MISS
313	5	1	1	NA	1	0	0	0	0	0	0	0	1	0	0	NA	White	1	2	1	2	NA	NA				NA	MISS	MISS	MISS	MISS	MISS	MISS	MISS	MISS	MISS	MISS	MISS	NA	1	McDonald‚Äö√Ñ√∂‚àö√ë‚àö¬•s	McDonald's		1	2	MISS	MISS	MISS	MISS
314	2	2	2	NA	0	0	0	0	0	0	0	0	1	0	0	NA	White	1	4	3	1	Pepsi coke	Pepsi	Coca-Cola			2	0	1	1	1	0	0	0	0	1	0	0	NA	1	McDonald‚Äö√Ñ√∂‚àö√ë‚àö¬•s	McDonald's		1	1	1	1	0	1
315	4	2	2	NA	0	0	0	0	0	0	0	0	1	0	0	NA	White	1	5	3	2	NA	NA				NA	MISS	MISS	MISS	MISS	MISS	MISS	MISS	MISS	MISS	MISS	MISS	NA	2	NA	NA		NA	2	MISS	MISS	MISS	MISS
316	4	2	2	NA	0	0	0	0	0	0	0	0	1	0	0	NA	White	1	3	2	2	NA	NA				NA	MISS	MISS	MISS	MISS	MISS	MISS	MISS	MISS	MISS	MISS	MISS	NA	2	NA	NA		NA	2	MISS	MISS	MISS	MISS
317	6	2	2	NA	0	0	0	0	0	0	0	0	1	0	0	NA	White	1	2	1	1	Mcdo	McDonald's				1	1	1	1	0	1	0	1	0	1	0	0	NA	1	Mcdo Tim Horton	McDonald's	Tim Hortons	2	1	0	1	0	1
318	6	2	2	NA	0	0	0	0	0	0	0	0	1	0	0	NA	White	1	3	2	2	NA	NA				NA	MISS	MISS	MISS	MISS	MISS	MISS	MISS	MISS	MISS	MISS	MISS	NA	2	NA	NA		NA	2	MISS	MISS	MISS	MISS
319	7	1	1	NA	1	0	0	0	0	0	0	0	1	0	0	NA	White	1	3	2	2	NA	NA				NA	MISS	MISS	MISS	MISS	MISS	MISS	MISS	MISS	MISS	MISS	MISS	NA	2	NA	NA		NA	2	MISS	MISS	MISS	MISS
320	8	2	2	NA	0	1	0	0	0	0	0	0	0	0	0	NA	Black	0	2	1	2	NA	NA				NA	MISS	MISS	MISS	MISS	MISS	MISS	MISS	MISS	MISS	MISS	MISS	NA	1	Skip the dishes	MISS		MISS	1	1	1	0	0
321	6	1	1	NA	1	0	0	0	0	0	0	0	1	0	0	NA	White	1	3	2	2	NA	NA				NA	MISS	MISS	MISS	MISS	MISS	MISS	MISS	MISS	MISS	MISS	MISS	NA	2	NA	NA		NA	2	MISS	MISS	MISS	MISS
322	2	2	2	NA	0	0	0	0	0	0	0	0	1	0	0	NA	White	1	3	2	2	NA	NA				NA	MISS	MISS	MISS	MISS	MISS	MISS	MISS	MISS	MISS	MISS	MISS	NA	2	NA	NA		NA	2	MISS	MISS	MISS	MISS
323	3	1	1	NA	1	0	0	0	0	0	0	0	1	0	0	NA	White	1	4	3	2	NA	NA				NA	MISS	MISS	MISS	MISS	MISS	MISS	MISS	MISS	MISS	MISS	MISS	NA	2	NA	NA		NA	2	MISS	MISS	MISS	MISS
324	4	1	1	NA	1	0	0	0	0	0	0	0	1	0	0	NA	White	1	1	1	2	NA	NA				NA	MISS	MISS	MISS	MISS	MISS	MISS	MISS	MISS	MISS	MISS	MISS	NA	2	NA	NA		NA	2	MISS	MISS	MISS	MISS
325	4	2	2	NA	0	0	0	0	0	0	0	0	1	0	0	NA	White	1	2	1	2	NA	NA				NA	MISS	MISS	MISS	MISS	MISS	MISS	MISS	MISS	MISS	MISS	MISS	NA	2	NA	NA		NA	2	MISS	MISS	MISS	MISS
326	4	2	2	NA	0	0	0	0	0	0	0	0	1	0	0	NA	White	1	3	2	2	NA	NA				NA	MISS	MISS	MISS	MISS	MISS	MISS	MISS	MISS	MISS	MISS	MISS	NA	2	NA	NA		NA	2	MISS	MISS	MISS	MISS
327	4	1	1	NA	1	0	0	0	0	0	0	0	1	0	0	NA	White	1	2	1	2	NA	NA				NA	MISS	MISS	MISS	MISS	MISS	MISS	MISS	MISS	MISS	MISS	MISS	NA	2	NA	NA		NA	2	MISS	MISS	MISS	MISS
328	5	1	1	NA	1	0	0	0	0	0	0	0	1	0	0	NA	White	1	5	3	2	NA	NA				NA	MISS	MISS	MISS	MISS	MISS	MISS	MISS	MISS	MISS	MISS	MISS	NA	2	NA	NA		NA	2	MISS	MISS	MISS	MISS
329	3	1	1	NA	1	0	1	0	0	0	0	0	0	0	0	NA	East Asian	0	3	2	2	NA	NA				NA	MISS	MISS	MISS	MISS	MISS	MISS	MISS	MISS	MISS	MISS	MISS	NA	1	McDonalds, KFC,	McDonald's	KFC	2	1	1	1	0	1
330	3	1	1	NA	1	0	0	0	0	0	0	0	1	0	0	NA	White	1	4	3	2	NA	NA				NA	MISS	MISS	MISS	MISS	MISS	MISS	MISS	MISS	MISS	MISS	MISS	NA	2	NA	NA		NA	2	MISS	MISS	MISS	MISS
331	3	2	2	NA	0	0	0	0	0	0	0	0	1	0	0	NA	White	1	1	1	1	I don't remet	MISS				MISS	0	0	0	0	0	0	1	0	0	0	0	NA	2	NA	NA		NA	2	MISS	MISS	MISS	MISS
332	2	2	2	NA	0	0	0	0	0	0	0	0	1	0	0	NA	White	1	2	1	2	NA	NA				NA	MISS	MISS	MISS	MISS	MISS	MISS	MISS	MISS	MISS	MISS	MISS	NA	2	NA	NA		NA	2	MISS	MISS	MISS	MISS
333	4	1	1	NA	1	1	0	0	0	0	0	0	0	0	0	NA	Black	0	4	3	1	N/A	MISS				MISS	1	1	0	0	0	1	0	1	1	0	0	NA	1	Mcdonalds wendy	McDonald's	Wendy's	2	1	1	0	0	1
334	9	1	1	NA	1	0	0	0	0	0	0	0	1	0	0	NA	White	1	3	2	2	NA	NA				NA	MISS	MISS	MISS	MISS	MISS	MISS	MISS	MISS	MISS	MISS	MISS	NA	1	Mc Donalds	McDonald's		1	2	MISS	MISS	MISS	MISS
335	3	1	1	NA	1	0	0	0	0	0	0	0	1	0	0	NA	White	1	4	3	2	NA	NA				NA	MISS	MISS	MISS	MISS	MISS	MISS	MISS	MISS	MISS	MISS	MISS	NA	2	NA	NA		NA	2	MISS	MISS	MISS	MISS
336	5	2	2	NA	0	0	1	0	0	0	0	0	1	0	0	NA	Other or mixed	0	4	3	2	NA	NA				NA	MISS	MISS	MISS	MISS	MISS	MISS	MISS	MISS	MISS	MISS	MISS	NA	2	NA	NA		NA	1	0	0	0	0
337	3	2	2	NA	0	0	0	0	0	0	0	1	1	0	0	NA	Other or mixed	0	4	3	2	NA	NA				NA	MISS	MISS	MISS	MISS	MISS	MISS	MISS	MISS	MISS	MISS	MISS	NA	2	NA	NA		NA	2	MISS	MISS	MISS	MISS
338	3	2	2	NA	0	0	0	0	0	0	0	0	1	0	0	NA	White	1	2	1	2	NA	NA				NA	MISS	MISS	MISS	MISS	MISS	MISS	MISS	MISS	MISS	MISS	MISS	NA	1	Mcdonald	McDonald's		1	2	MISS	MISS	MISS	MISS
339	3	1	2	NA	0	0	0	1	0	0	1	0	0	0	0	NA	Other or mixed	0	5	3	1	Good	MISS				MISS	0	0	0	0	0	0	0	1	0	0	0	NA	1	Yes	MISS		MISS	1	0	0	0	0
340	2	1	1	NA	1	0	0	0	0	0	0	0	1	0	0	NA	White	1	3	2	1	mcdonalds	McDonald's				1	0	0	1	0	0	0	0	0	0	0	0	NA	1	mcdonalds, tim h	McDonald's	Tim Hortons	2	1	1	1	1	1
341	4	1	1	NA	1	0	0	0	0	0	0	0	1	0	0	NA	White	1	3	2	2	NA	NA				NA	MISS	MISS	MISS	MISS	MISS	MISS	MISS	MISS	MISS	MISS	MISS	NA	2	NA	NA		NA	2	MISS	MISS	MISS	MISS
342	7	2	2	NA	0	0	0	1	0	0	0	0	0	0	0	NA	South Asian	0	4	3	2	NA	NA				NA	MISS	MISS	MISS	MISS	MISS	MISS	MISS	MISS	MISS	MISS	MISS	NA	2	NA	NA		NA	2	MISS	MISS	MISS	MISS
343	2	2	2	NA	0	0	0	0	0	0	0	0	1	0	0	NA	White	1	1	1	2	NA	NA				NA	MISS	MISS	MISS	MISS	MISS	MISS	MISS	MISS	MISS	MISS	MISS	NA	1	McDonald‚Äö√Ñ√∂‚àö√ë‚àö¬•s	McDonald's		1	2	MISS	MISS	MISS	MISS
344	4	1	1	NA	1	0	0	1	0	0	0	1	0	0	0	NA	Other or mixed	0	4	3	1	Mountain Dew and Doritos	Mountain Dew	Doritos			2	0	1	0	1	1	0	0	0	1	0	0	NA	1	McDonald's, Tim	McDonald's	Tim Hortons	2	2	MISS	MISS	MISS	MISS
345	3	2	2	NA	0	0	0	0	0	0	0	0	1	0	0	NA	White	1	2	1	2	NA	NA				NA	MISS	MISS	MISS	MISS	MISS	MISS	MISS	MISS	MISS	MISS	MISS	NA	2	NA	NA		NA	2	MISS	MISS	MISS	MISS
346	3	2	2	NA	0	0	0	0	1	0	0	0	1	0	0	NA	Other or mixed	0	3	2	2	NA	NA				NA	MISS	MISS	MISS	MISS	MISS	MISS	MISS	MISS	MISS	MISS	MISS	NA	2	NA	NA		NA	2	MISS	MISS	MISS	MISS
347	2	1	1	NA	1	0	0	0	0	0	0	0	1	0	0	NA	White	1	3	2	2	NA	NA				NA	MISS	MISS	MISS	MISS	MISS	MISS	MISS	MISS	MISS	MISS	MISS	NA	2	NA	NA		NA	2	MISS	MISS	MISS	MISS
348	3	1	1	NA	1	0	0	0	0	0	0	0	1	0	0	NA	White	1	2	1	2	NA	NA				NA	MISS	MISS	MISS	MISS	MISS	MISS	MISS	MISS	MISS	MISS	MISS	NA	2	NA	NA		NA	2	MISS	MISS	MISS	MISS
349	7	2	2	NA	0	0	0	0	0	0	0	0	1	0	0	NA	White	1	3	2	2	NA	NA				NA	MISS	MISS	MISS	MISS	MISS	MISS	MISS	MISS	MISS	MISS	MISS	NA	2	NA	NA		NA	2	MISS	MISS	MISS	MISS
350	4	2	2	NA	0	0	0	0	0	0	0	0	1	0	0	NA	White	1	3	2	2	NA	NA				NA	MISS	MISS	MISS	MISS	MISS	MISS	MISS	MISS	MISS	MISS	MISS	NA	2	NA	NA		NA	2	MISS	MISS	MISS	MISS
351	7	1	1	NA	1	0	1	0	0	0	0	0	0	0	0	NA	East Asian	0	3	2	2	NA	NA				NA	MISS	MISS	MISS	MISS	MISS	MISS	MISS	MISS	MISS	MISS	MISS	NA	2	NA	NA		NA	2	MISS	MISS	MISS	MISS
352	6	1	1	NA	1	0	1	0	0	0	0	0	0	0	0	NA	East Asian	0	3	2	2	NA	NA				NA	MISS	MISS	MISS	MISS	MISS	MISS	MISS	MISS	MISS	MISS	MISS	NA	2	NA	NA		NA	2	MISS	MISS	MISS	MISS
353	5	2	2	NA	0	0	0	0	0	0	0	0	1	0	0	NA	White	1	3	2	2	NA	NA				NA	MISS	MISS	MISS	MISS	MISS	MISS	MISS	MISS	MISS	MISS	MISS	NA	2	NA	NA		NA	2	MISS	MISS	MISS	MISS
354	4	1	1	NA	1	0	0	0	0	0	0	0	1	0	0	NA	White	1	2	1	1	Mcdonalds Harveys	McDonald's	Harveys			2	1	0	0	0	0	0	0	0	0	0	0	NA	1	Mcdonalds	McDonald's		1	2	MISS	MISS	MISS	MISS
355	9	1	1	NA	1	0	0	1	0	0	0	0	0	0	0	NA	South Asian	0	4	3	1	McDonalds and Subway	McDonald's	Subway			2	1	1	0	0	0	1	1	0	0	0	0	NA	2	NA	NA		NA	1	1	1	0	0
356	4	2	2	NA	0	0	0	0	0	0	0	0	1	0	0	NA	White	1	3	2	2	NA	NA				NA	MISS	MISS	MISS	MISS	MISS	MISS	MISS	MISS	MISS	MISS	MISS	NA	2	NA	NA		NA	2	MISS	MISS	MISS	MISS
357	2	1	1	NA	1	0	0	0	0	0	0	0	1	0	0	NA	White	1	4	3	2	NA	NA				NA	MISS	MISS	MISS	MISS	MISS	MISS	MISS	MISS	MISS	MISS	MISS	NA	2	NA	NA		NA	2	MISS	MISS	MISS	MISS
358	4	1	1	NA	1	1	0	0	0	0	0	0	0	0	0	NA	Black	0	3	2	1	COCA COLA MCDONALDS	Coca-Cola	McDonald's			2	1	1	0	1	0	0	1	0	1	0	0	NA	1	PIZZA PIZZA MCDO	Pizza Pizza	McDonald's	2	2	MISS	MISS	MISS	MISS
359	4	1	1	NA	1	1	0	0	0	0	0	0	0	0	0	NA	Black	0	1	1	1	McDonald's	McDonald's				1	0	0	0	0	0	0	0	0	1	0	0	NA	1	Burger King ?	Burger King		1	2	MISS	MISS	MISS	MISS
360	7	1	1	NA	1	0	0	0	0	0	0	0	1	0	0	NA	White	1	2	1	2	NA	NA				NA	MISS	MISS	MISS	MISS	MISS	MISS	MISS	MISS	MISS	MISS	MISS	NA	1	McDonald‚Äö√Ñ√∂‚àö√ë‚àö¬•s	McDonald's		1	2	MISS	MISS	MISS	MISS
361	4	1	1	NA	1	0	0	0	0	0	1	1	0	0	0	NA	Other or mixed	0	4	3	2	NA	NA				NA	MISS	MISS	MISS	MISS	MISS	MISS	MISS	MISS	MISS	MISS	MISS	NA	2	NA	NA		NA	2	MISS	MISS	MISS	MISS
362	3	2	2	NA	0	0	0	0	0	0	0	0	1	0	0	NA	White	1	1	1	2	NA	NA				NA	MISS	MISS	MISS	MISS	MISS	MISS	MISS	MISS	MISS	MISS	MISS	NA	2	NA	NA		NA	2	MISS	MISS	MISS	MISS
363	4	2	2	NA	0	0	0	0	0	0	0	1	0	0	0	NA	Middle Eastern	0	3	2	2	NA	NA				NA	MISS	MISS	MISS	MISS	MISS	MISS	MISS	MISS	MISS	MISS	MISS	NA	2	NA	NA		NA	2	MISS	MISS	MISS	MISS
364	4	2	2	NA	0	0	0	0	0	0	0	0	1	0	0	NA	White	1	3	2	2	NA	NA				NA	MISS	MISS	MISS	MISS	MISS	MISS	MISS	MISS	MISS	MISS	MISS	NA	2	NA	NA		NA	2	MISS	MISS	MISS	MISS
365	2	1	1	NA	1	0	0	0	0	0	0	0	1	0	0	NA	White	1	2	1	1	McDonald‚Äö√Ñ√∂‚àö√ë‚àö¬•s	McDonald's				1	0	0	0	1	1	0	0	0	0	1	0	NA	1	McDonald‚Äö√Ñ√∂‚àö√ë‚àö¬•s	McDonald's		1	1	0	1	0	0
366	2	2	2	NA	0	0	0	1	0	0	0	0	0	0	0	NA	South Asian	0	4	3	2	NA	NA				NA	MISS	MISS	MISS	MISS	MISS	MISS	MISS	MISS	MISS	MISS	MISS	NA	2	NA	NA		NA	2	MISS	MISS	MISS	MISS
367	6	2	2	NA	0	0	0	0	0	0	0	0	1	0	0	NA	White	1	3	2	2	NA	NA				NA	MISS	MISS	MISS	MISS	MISS	MISS	MISS	MISS	MISS	MISS	MISS	NA	2	NA	NA		NA	2	MISS	MISS	MISS	MISS
368	5	1	1	NA	1	0	0	0	0	0	0	0	1	0	0	NA	White	1	2	1	2	NA	NA				NA	MISS	MISS	MISS	MISS	MISS	MISS	MISS	MISS	MISS	MISS	MISS	NA	1	Starbucks	Starbucks		1	2	MISS	MISS	MISS	MISS
369	3	2	2	NA	0	0	0	0	0	0	0	0	1	0	0	NA	White	1	1	1	2	NA	NA				NA	MISS	MISS	MISS	MISS	MISS	MISS	MISS	MISS	MISS	MISS	MISS	NA	2	NA	NA		NA	2	MISS	MISS	MISS	MISS
370	4	1	1	NA	1	0	0	0	0	0	0	0	1	0	0	NA	White	1	3	2	2	NA	NA				NA	MISS	MISS	MISS	MISS	MISS	MISS	MISS	MISS	MISS	MISS	MISS	NA	2	NA	NA		NA	2	MISS	MISS	MISS	MISS
371	8	2	2	NA	0	0	0	0	0	0	0	0	1	0	0	NA	White	1	3	2	2	NA	NA				NA	MISS	MISS	MISS	MISS	MISS	MISS	MISS	MISS	MISS	MISS	MISS	NA	2	NA	NA		NA	2	MISS	MISS	MISS	MISS
372	4	1	1	NA	1	0	0	0	0	0	1	0	0	0	0	NA	Latin	0	4	3	1	McDonald‚Äö√Ñ√∂‚àö√ë‚àö¬•s	McDonald's				1	0	0	0	0	0	0	0	0	1	0	0	NA	2	NA	NA		NA	2	MISS	MISS	MISS	MISS
373	5	2	2	NA	0	0	0	0	0	0	0	0	1	0	0	NA	White	1	2	1	2	NA	NA				NA	MISS	MISS	MISS	MISS	MISS	MISS	MISS	MISS	MISS	MISS	MISS	NA	2	NA	NA		NA	2	MISS	MISS	MISS	MISS
374	7	1	1	NA	1	0	1	0	0	0	0	0	0	0	0	NA	East Asian	0	1	1	2	NA	NA				NA	MISS	MISS	MISS	MISS	MISS	MISS	MISS	MISS	MISS	MISS	MISS	NA	2	NA	NA		NA	2	MISS	MISS	MISS	MISS
375	3	2	2	NA	0	0	0	0	0	0	0	0	1	0	0	NA	White	1	1	1	1	Macdonalds	McDonald's				1	0	0	0	0	0	0	0	1	0	0	0	NA	2	NA	NA		NA	2	MISS	MISS	MISS	MISS
376	4	1	1	NA	1	0	0	0	0	0	0	0	1	0	0	NA	White	1	5	3	1	Cocka can	MISS				MISS	0	0	0	0	0	0	0	0	0	1	0	NA	1	Pizza pizza Tim	Pizza Pizza	Tim Hortons	2	1	0	1	0	0
377	2	2	2	NA	0	0	0	0	0	0	0	0	1	0	0	NA	White	1	1	1	1	Dairy queen	Dairy				1	1	1	0	1	1	0	1	0	1	1	0	NA	2	NA	NA		NA	2	MISS	MISS	MISS	MISS
378	4	1	1	NA	1	0	0	1	0	0	0	0	0	0	0	NA	South Asian	0	2	1	2	NA	NA				NA	MISS	MISS	MISS	MISS	MISS	MISS	MISS	MISS	MISS	MISS	MISS	NA	1	MCDONALS, TIM HO	McDonald's	Tim Hortons	2	1	1	0	0	0
379	2	2	2	NA	0	0	0	0	0	0	0	0	1	0	0	NA	White	1	3	2	2	NA	NA				NA	MISS	MISS	MISS	MISS	MISS	MISS	MISS	MISS	MISS	MISS	MISS	NA	2	NA	NA		NA	2	MISS	MISS	MISS	MISS
380	4	2	2	NA	0	0	0	0	0	0	0	0	1	0	0	NA	White	1	1	1	2	NA	NA				NA	MISS	MISS	MISS	MISS	MISS	MISS	MISS	MISS	MISS	MISS	MISS	NA	2	NA	NA		NA	2	MISS	MISS	MISS	MISS
381	4	1	1	NA	1	0	1	0	0	0	0	0	0	0	0	NA	East Asian	0	4	3	2	NA	NA				NA	MISS	MISS	MISS	MISS	MISS	MISS	MISS	MISS	MISS	MISS	MISS	NA	2	NA	NA		NA	2	MISS	MISS	MISS	MISS
382	4	1	1	NA	1	0	0	0	0	0	0	0	1	0	0	NA	White	1	2	1	1	McDonald‚Äö√Ñ√∂‚àö√ë‚àö¬•s, Starbu	McDonald's	Starbucks			2	1	1	0	0	1	1	1	0	1	0	0	NA	1	McDonald‚Äö√Ñ√∂‚àö√ë‚àö¬•s	McDonald's		1	1	1	1	0	0
383	8	2	2	NA	0	0	0	0	0	0	0	0	1	0	0	NA	White	1	5	3	2	NA	NA				NA	MISS	MISS	MISS	MISS	MISS	MISS	MISS	MISS	MISS	MISS	MISS	NA	2	NA	NA		NA	2	MISS	MISS	MISS	MISS
384	3	1	1	NA	1	0	0	0	0	0	0	0	1	0	0	NA	White	1	3	2	2	NA	NA				NA	MISS	MISS	MISS	MISS	MISS	MISS	MISS	MISS	MISS	MISS	MISS	NA	2	NA	NA		NA	2	MISS	MISS	MISS	MISS
385	3	1	1	NA	1	0	0	0	0	0	0	0	1	0	0	NA	White	1	3	2	1	Coke	Coca-Cola				1	0	0	1	0	0	0	1	0	1	0	0	NA	2	NA	NA		NA	2	MISS	MISS	MISS	MISS
386	2	1	1	NA	1	0	0	0	0	0	0	0	1	0	0	NA	White	1	3	2	2	NA	NA				NA	MISS	MISS	MISS	MISS	MISS	MISS	MISS	MISS	MISS	MISS	MISS	NA	2	NA	NA		NA	2	MISS	MISS	MISS	MISS
387	3	2	2	NA	0	0	0	0	0	0	0	0	1	0	0	NA	White	1	2	1	2	NA	NA				NA	MISS	MISS	MISS	MISS	MISS	MISS	MISS	MISS	MISS	MISS	MISS	NA	2	NA	NA		NA	2	MISS	MISS	MISS	MISS
388	3	2	2	NA	0	0	0	1	0	0	0	0	1	0	0	NA	Other or mixed	0	4	3	2	NA	NA				NA	MISS	MISS	MISS	MISS	MISS	MISS	MISS	MISS	MISS	MISS	MISS	NA	2	NA	NA		NA	2	MISS	MISS	MISS	MISS
389	4	2	2	NA	0	0	0	0	0	0	0	0	1	0	0	NA	White	1	2	1	2	NA	NA				NA	MISS	MISS	MISS	MISS	MISS	MISS	MISS	MISS	MISS	MISS	MISS	NA	2	NA	NA		NA	1	0	0	0	1
390	2	1	1	NA	1	0	0	0	0	0	0	0	1	0	0	NA	White	1	2	1	2	NA	NA				NA	MISS	MISS	MISS	MISS	MISS	MISS	MISS	MISS	MISS	MISS	MISS	NA	2	NA	NA		NA	2	MISS	MISS	MISS	MISS
391	4	2	2	NA	0	0	0	0	0	0	0	0	1	0	0	NA	White	1	1	1	2	NA	NA				NA	MISS	MISS	MISS	MISS	MISS	MISS	MISS	MISS	MISS	MISS	MISS	NA	2	NA	NA		NA	1	0	0	0	1
392	3	1	1	NA	1	0	0	0	0	0	0	0	1	0	0	NA	White	1	1	1	2	NA	NA				NA	MISS	MISS	MISS	MISS	MISS	MISS	MISS	MISS	MISS	MISS	MISS	NA	2	NA	NA		NA	2	MISS	MISS	MISS	MISS
393	9	1	1	NA	1	0	0	0	0	0	0	0	1	0	0	NA	White	1	1	1	2	NA	NA				NA	MISS	MISS	MISS	MISS	MISS	MISS	MISS	MISS	MISS	MISS	MISS	NA	1	Subway	Subway		1	1	1	0	0	1
394	7	1	1	NA	1	0	0	1	0	0	0	0	0	0	0	NA	South Asian	0	4	3	2	NA	NA				NA	MISS	MISS	MISS	MISS	MISS	MISS	MISS	MISS	MISS	MISS	MISS	NA	2	NA	NA		NA	2	MISS	MISS	MISS	MISS
395	4	1	1	NA	1	0	0	0	0	0	0	0	1	0	0	NA	White	1	2	1	2	NA	NA				NA	MISS	MISS	MISS	MISS	MISS	MISS	MISS	MISS	MISS	MISS	MISS	NA	2	NA	NA		NA	2	MISS	MISS	MISS	MISS
396	9	1	1	NA	1	0	0	0	1	0	0	0	0	0	0	NA	Southeast Asia	0	4	3	2	NA	NA				NA	MISS	MISS	MISS	MISS	MISS	MISS	MISS	MISS	MISS	MISS	MISS	NA	2	NA	NA		NA	2	MISS	MISS	MISS	MISS
397	8	1	1	NA	1	0	0	0	0	0	0	0	1	0	0	NA	White	1	5	3	2	NA	NA				NA	MISS	MISS	MISS	MISS	MISS	MISS	MISS	MISS	MISS	MISS	MISS	NA	2	NA	NA		NA	2	MISS	MISS	MISS	MISS
398	4	1	1	NA	1	0	0	0	0	0	1	0	0	0	0	NA	Latin	0	3	2	1	Mac donals	McDonald's				1	0	0	0	0	0	0	0	0	0	1	0	NA	2	NA	NA		NA	1	0	0	0	0
399	7	1	1	NA	1	1	0	0	0	0	0	0	0	0	0	NA	Black	0	2	1	2	NA	NA				NA	MISS	MISS	MISS	MISS	MISS	MISS	MISS	MISS	MISS	MISS	MISS	NA	2	NA	NA		NA	1	1	0	0	0
400	3	1	2	NA	0	0	0	0	1	0	0	0	0	0	0	NA	Southeast Asia	0	3	2	2	NA	NA				NA	MISS	MISS	MISS	MISS	MISS	MISS	MISS	MISS	MISS	MISS	MISS	NA	1	Doordash	MISS		MISS	1	0	0	0	1
401	4	1	1	NA	1	0	0	0	0	0	0	0	1	0	0	NA	White	1	2	1	2	NA	NA				NA	MISS	MISS	MISS	MISS	MISS	MISS	MISS	MISS	MISS	MISS	MISS	NA	2	NA	NA		NA	2	MISS	MISS	MISS	MISS
402	7	2	2	NA	0	0	0	0	0	0	0	0	1	0	0	NA	White	1	3	2	2	NA	NA				NA	MISS	MISS	MISS	MISS	MISS	MISS	MISS	MISS	MISS	MISS	MISS	NA	2	NA	NA		NA	2	MISS	MISS	MISS	MISS
403	4	2	2	NA	0	0	0	0	0	0	0	0	1	0	0	NA	White	1	3	2	2	NA	NA				NA	MISS	MISS	MISS	MISS	MISS	MISS	MISS	MISS	MISS	MISS	MISS	NA	2	NA	NA		NA	2	MISS	MISS	MISS	MISS
404	2	2	2	NA	0	0	0	0	0	0	0	0	1	0	0	NA	White	1	1	1	1	Both	MISS				MISS	1	0	1	0	0	0	0	0	1	0	0	NA	1	McDonald's Dai	McDonald's		1	1	1	0	0	0
405	9	1	1	NA	1	0	0	0	0	0	0	0	1	0	0	NA	White	1	3	2	1	Mcdo	McDonald's				1	0	1	0	0	0	0	0	0	0	0	0	NA	2	NA	NA		NA	1	1	0	0	0
406	3	1	1	NA	1	0	1	0	0	0	0	0	0	0	0	NA	East Asian	0	2	1	2	NA	NA				NA	MISS	MISS	MISS	MISS	MISS	MISS	MISS	MISS	MISS	MISS	MISS	NA	2	NA	NA		NA	2	MISS	MISS	MISS	MISS
407	2	2	2	NA	0	0	0	0	0	0	0	0	1	0	0	NA	White	1	2	1	2	NA	NA				NA	MISS	MISS	MISS	MISS	MISS	MISS	MISS	MISS	MISS	MISS	MISS	NA	2	NA	NA		NA	1	1	0	0	0
408	6	1	1	NA	1	0	0	0	0	0	0	0	1	0	0	NA	White	1	1	1	2	NA	NA				NA	MISS	MISS	MISS	MISS	MISS	MISS	MISS	MISS	MISS	MISS	MISS	NA	2	NA	NA		NA	2	MISS	MISS	MISS	MISS
409	8	2	2	NA	0	0	0	0	0	0	0	0	1	0	0	NA	White	1	3	2	2	NA	NA				NA	MISS	MISS	MISS	MISS	MISS	MISS	MISS	MISS	MISS	MISS	MISS	NA	1	Starbucks, Tim H	Starbucks	Tim Hortons	2	1	1	0	0	1
410	3	1	1	NA	1	0	0	0	1	0	0	0	0	0	0	NA	Southeast Asia	0	3	2	2	NA	NA				NA	MISS	MISS	MISS	MISS	MISS	MISS	MISS	MISS	MISS	MISS	MISS	NA	2	NA	NA		NA	2	MISS	MISS	MISS	MISS
411	7	1	1	NA	1	0	0	0	0	0	0	0	1	0	0	NA	White	1	2	1	2	NA	NA				NA	MISS	MISS	MISS	MISS	MISS	MISS	MISS	MISS	MISS	MISS	MISS	NA	2	NA	NA		NA	2	MISS	MISS	MISS	MISS
412	3	2	2	NA	0	0	0	0	0	0	0	0	1	0	0	NA	White	1	2	1	2	NA	NA				NA	MISS	MISS	MISS	MISS	MISS	MISS	MISS	MISS	MISS	MISS	MISS	NA	2	NA	NA		NA	2	MISS	MISS	MISS	MISS
413	3	1	1	NA	1	0	0	0	0	0	0	0	1	0	0	NA	White	1	4	3	2	NA	NA				NA	MISS	MISS	MISS	MISS	MISS	MISS	MISS	MISS	MISS	MISS	MISS	NA	2	NA	NA		NA	2	MISS	MISS	MISS	MISS
414	4	1	1	NA	1	0	0	0	0	0	1	0	0	0	0	NA	Latin	0	4	3	1	McDonald‚Äö√Ñ√∂‚àö√ë‚àö¬•s	McDonald's				1	0	0	0	1	0	0	0	0	0	0	0	NA	1	McDonald‚Äö√Ñ√∂‚àö√ë‚àö¬•s	McDonald's		1	1	1	1	0	1
415	5	1	1	NA	1	0	0	0	0	0	0	0	1	0	0	NA	White	1	4	3	2	NA	NA				NA	MISS	MISS	MISS	MISS	MISS	MISS	MISS	MISS	MISS	MISS	MISS	NA	2	NA	NA		NA	2	MISS	MISS	MISS	MISS
416	3	2	2	NA	0	0	0	0	0	0	1	0	0	0	0	NA	Latin	0	2	1	2	NA	NA				NA	MISS	MISS	MISS	MISS	MISS	MISS	MISS	MISS	MISS	MISS	MISS	NA	2	NA	NA		NA	2	MISS	MISS	MISS	MISS
417	3	2	2	NA	0	0	0	0	0	0	0	0	1	0	0	NA	White	1	4	3	2	NA	NA				NA	MISS	MISS	MISS	MISS	MISS	MISS	MISS	MISS	MISS	MISS	MISS	NA	2	NA	NA		NA	2	MISS	MISS	MISS	MISS
418	3	2	2	NA	0	0	0	0	0	0	0	0	1	0	0	NA	White	1	1	1	2	NA	NA				NA	MISS	MISS	MISS	MISS	MISS	MISS	MISS	MISS	MISS	MISS	MISS	NA	1	Doordash	MISS		MISS	1	0	1	0	1
419	5	2	2	NA	0	0	0	0	0	0	0	0	1	0	0	NA	White	1	3	2	2	NA	NA				NA	MISS	MISS	MISS	MISS	MISS	MISS	MISS	MISS	MISS	MISS	MISS	NA	2	NA	NA		NA	2	MISS	MISS	MISS	MISS
420	4	2	2	NA	0	0	0	0	0	0	0	0	1	0	0	NA	White	1	3	2	1	Honicha Starbucks	Starbucks	MISS			2	0	1	0	1	1	0	0	0	1	0	0	NA	1	Shein amazon	MISS		MISS	1	0	0	0	1
421	4	1	1	NA	1	0	0	0	0	0	0	0	1	0	0	NA	White	1	2	1	2	NA	NA				NA	MISS	MISS	MISS	MISS	MISS	MISS	MISS	MISS	MISS	MISS	MISS	NA	2	NA	NA		NA	2	MISS	MISS	MISS	MISS
422	2	1	1	NA	1	0	0	0	0	0	0	0	1	0	0	NA	White	1	2	1	2	NA	NA				NA	MISS	MISS	MISS	MISS	MISS	MISS	MISS	MISS	MISS	MISS	MISS	NA	2	NA	NA		NA	2	MISS	MISS	MISS	MISS
423	7	1	1	NA	1	0	0	0	0	0	0	0	1	0	0	NA	White	1	2	1	2	NA	NA				NA	MISS	MISS	MISS	MISS	MISS	MISS	MISS	MISS	MISS	MISS	MISS	NA	1	Subway, Burger k	Subway	Burger King	2	2	MISS	MISS	MISS	MISS
424	4	1	1	NA	1	0	1	0	0	0	0	0	0	0	0	NA	East Asian	0	4	3	1	Mcdoanlds	McDonald's				1	0	0	1	0	0	0	0	0	0	0	0	NA	1	idk	MISS		MISS	2	MISS	MISS	MISS	MISS
425	9	1	1	NA	1	0	0	0	0	0	0	0	1	0	0	NA	White	1	3	2	2	NA	NA				NA	MISS	MISS	MISS	MISS	MISS	MISS	MISS	MISS	MISS	MISS	MISS	NA	2	NA	NA		NA	2	MISS	MISS	MISS	MISS
426	7	1	1	NA	1	0	0	0	0	0	0	0	1	0	0	NA	White	1	3	2	2	NA	NA				NA	MISS	MISS	MISS	MISS	MISS	MISS	MISS	MISS	MISS	MISS	MISS	NA	2	NA	NA		NA	2	MISS	MISS	MISS	MISS
427	7	1	1	NA	1	0	0	0	0	0	0	0	1	0	0	NA	White	1	2	1	1	Burger King	Burger King				1	1	1	0	0	1	0	0	0	0	0	0	NA	1	Burger king	Burger King		1	2	MISS	MISS	MISS	MISS
428	3	1	1	NA	1	0	0	0	0	0	0	0	1	0	0	NA	White	1	3	2	2	NA	NA				NA	MISS	MISS	MISS	MISS	MISS	MISS	MISS	MISS	MISS	MISS	MISS	NA	2	NA	NA		NA	2	MISS	MISS	MISS	MISS
429	8	1	1	NA	1	0	0	0	0	0	0	0	1	0	0	NA	White	1	5	3	2	NA	NA				NA	MISS	MISS	MISS	MISS	MISS	MISS	MISS	MISS	MISS	MISS	MISS	NA	2	NA	NA		NA	2	MISS	MISS	MISS	MISS
430	9	1	1	NA	1	0	0	0	0	0	0	0	1	0	0	NA	White	1	2	1	2	NA	NA				NA	MISS	MISS	MISS	MISS	MISS	MISS	MISS	MISS	MISS	MISS	MISS	NA	1	Tim Hortons	Tim Hortons		1	2	MISS	MISS	MISS	MISS
431	6	1	1	NA	1	0	0	0	0	0	0	0	0	1	0	B	White	1	4	3	2	NA	NA				NA	MISS	MISS	MISS	MISS	MISS	MISS	MISS	MISS	MISS	MISS	MISS	NA	2	NA	NA		NA	2	MISS	MISS	MISS	MISS
432	3	1	1	NA	1	0	0	0	0	0	0	0	1	0	0	NA	White	1	3	2	2	NA	NA				NA	MISS	MISS	MISS	MISS	MISS	MISS	MISS	MISS	MISS	MISS	MISS	NA	2	NA	NA		NA	2	MISS	MISS	MISS	MISS
433	2	2	2	NA	0	0	0	0	0	0	0	0	0	1	0	M	Other or mixed	0	3	2	2	NA	NA				NA	MISS	MISS	MISS	MISS	MISS	MISS	MISS	MISS	MISS	MISS	MISS	NA	2	NA	NA		NA	2	MISS	MISS	MISS	MISS
434	2	2	2	NA	0	0	0	0	0	0	0	0	1	0	0	NA	White	1	3	2	2	NA	NA				NA	MISS	MISS	MISS	MISS	MISS	MISS	MISS	MISS	MISS	MISS	MISS	NA	2	NA	NA		NA	2	MISS	MISS	MISS	MISS
435	5	1	1	NA	1	0	0	0	0	0	0	0	1	0	0	NA	White	1	2	1	2	NA	NA				NA	MISS	MISS	MISS	MISS	MISS	MISS	MISS	MISS	MISS	MISS	MISS	NA	1	Tim Hortons	Tim Hortons		1	2	MISS	MISS	MISS	MISS
436	9	2	2	NA	0	0	0	0	0	0	0	0	1	0	0	NA	White	1	4	3	1	miam	MISS				MISS	0	0	0	0	0	1	0	0	0	1	0	NA	2	NA	NA		NA	2	MISS	MISS	MISS	MISS
437	3	2	2	NA	0	0	0	0	0	0	0	0	1	0	0	NA	White	1	4	3	2	NA	NA				NA	MISS	MISS	MISS	MISS	MISS	MISS	MISS	MISS	MISS	MISS	MISS	NA	2	NA	NA		NA	2	MISS	MISS	MISS	MISS
438	9	1	1	NA	1	0	0	0	0	0	0	0	1	0	0	NA	White	1	5	3	2	NA	NA				NA	MISS	MISS	MISS	MISS	MISS	MISS	MISS	MISS	MISS	MISS	MISS	NA	2	NA	NA		NA	1	0	0	0	1
439	7	1	1	NA	1	0	0	0	0	0	0	0	1	0	0	NA	White	1	5	3	2	NA	NA				NA	MISS	MISS	MISS	MISS	MISS	MISS	MISS	MISS	MISS	MISS	MISS	NA	2	NA	NA		NA	2	MISS	MISS	MISS	MISS
440	5	1	1	NA	1	0	0	0	0	0	0	0	1	0	0	NA	White	1	4	3	2	NA	NA				NA	MISS	MISS	MISS	MISS	MISS	MISS	MISS	MISS	MISS	MISS	MISS	NA	2	NA	NA		NA	2	MISS	MISS	MISS	MISS
441	5	1	1	NA	1	0	0	0	0	0	0	1	0	0	0	NA	Middle Eastern	0	1	1	2	NA	NA				NA	MISS	MISS	MISS	MISS	MISS	MISS	MISS	MISS	MISS	MISS	MISS	NA	2	NA	NA		NA	2	MISS	MISS	MISS	MISS
442	2	2	2	NA	0	0	0	0	0	0	0	0	0	1	0	M	Other or mixed	0	2	1	2	NA	NA				NA	MISS	MISS	MISS	MISS	MISS	MISS	MISS	MISS	MISS	MISS	MISS	NA	2	NA	NA		NA	2	MISS	MISS	MISS	MISS
443	5	2	2	NA	0	0	0	0	0	0	0	0	1	0	0	NA	White	1	3	2	2	NA	NA				NA	MISS	MISS	MISS	MISS	MISS	MISS	MISS	MISS	MISS	MISS	MISS	NA	2	NA	NA		NA	2	MISS	MISS	MISS	MISS
444	8	1	1	NA	1	0	0	0	0	0	0	0	1	0	0	NA	White	1	2	1	1	Mc do	McDonald's				1	0	0	0	0	1	0	0	0	0	0	0	NA	2	NA	NA		NA	2	MISS	MISS	MISS	MISS
445	6	2	2	NA	0	0	0	0	0	0	0	0	1	0	0	NA	White	1	3	2	2	NA	NA				NA	MISS	MISS	MISS	MISS	MISS	MISS	MISS	MISS	MISS	MISS	MISS	NA	1	McDonald Starbu	McDonald's	Starbucks	2	2	MISS	MISS	MISS	MISS
446	8	2	2	NA	0	0	0	0	0	0	0	0	0	1	0	B	White	1	2	1	1	A&W	A&W				1	0	0	1	1	1	0	0	0	0	0	1	J	1	McDonald Tim ho	McDonald's	Tim Hortons	2	2	MISS	MISS	MISS	MISS
447	2	2	2	NA	0	0	0	0	0	0	0	0	1	0	0	NA	White	1	5	3	2	NA	NA				NA	MISS	MISS	MISS	MISS	MISS	MISS	MISS	MISS	MISS	MISS	MISS	NA	2	NA	NA		NA	2	MISS	MISS	MISS	MISS
448	7	1	1	NA	1	0	0	0	0	0	0	0	1	0	0	NA	White	1	3	2	2	NA	NA				NA	MISS	MISS	MISS	MISS	MISS	MISS	MISS	MISS	MISS	MISS	MISS	NA	1	Mc donald‚Äö√Ñ√∂‚àö√ë‚àö¬•	McDonald's		1	2	MISS	MISS	MISS	MISS
449	8	2	2	NA	0	0	0	0	0	0	0	0	1	0	0	NA	White	1	2	1	2	NA	NA				NA	MISS	MISS	MISS	MISS	MISS	MISS	MISS	MISS	MISS	MISS	MISS	NA	2	NA	NA		NA	2	MISS	MISS	MISS	MISS
450	3	1	1	NA	1	0	0	1	0	0	0	0	0	0	0	NA	South Asian	0	4	3	2	NA	NA				NA	MISS	MISS	MISS	MISS	MISS	MISS	MISS	MISS	MISS	MISS	MISS	NA	2	NA	NA		NA	2	MISS	MISS	MISS	MISS
451	8	1	1	NA	1	0	0	0	0	0	0	0	1	0	0	NA	White	1	3	2	2	NA	NA				NA	MISS	MISS	MISS	MISS	MISS	MISS	MISS	MISS	MISS	MISS	MISS	NA	2	NA	NA		NA	2	MISS	MISS	MISS	MISS
452	2	1	1	NA	1	0	0	0	0	0	1	0	0	0	0	NA	Latin	0	3	2	2	NA	NA				NA	MISS	MISS	MISS	MISS	MISS	MISS	MISS	MISS	MISS	MISS	MISS	NA	2	NA	NA		NA	2	MISS	MISS	MISS	MISS
453	6	1	1	NA	1	0	0	0	0	0	0	0	1	0	0	NA	White	1	4	3	1	Mc do	McDonald's				1	0	1	0	0	0	0	1	0	0	0	0	NA	2	NA	NA		NA	2	MISS	MISS	MISS	MISS
454	9	1	1	NA	1	0	0	0	0	0	0	0	1	0	0	NA	White	1	2	1	2	NA	NA				NA	MISS	MISS	MISS	MISS	MISS	MISS	MISS	MISS	MISS	MISS	MISS	NA	1	APPLI MCDO	McDonald's		1	1	1	0	0	1
455	6	2	2	NA	0	0	0	0	0	0	0	0	1	0	0	NA	White	1	5	3	2	NA	NA				NA	MISS	MISS	MISS	MISS	MISS	MISS	MISS	MISS	MISS	MISS	MISS	NA	2	NA	NA		NA	2	MISS	MISS	MISS	MISS
456	6	1	1	NA	1	0	0	0	0	0	0	0	1	0	0	NA	White	1	2	1	2	NA	NA				NA	MISS	MISS	MISS	MISS	MISS	MISS	MISS	MISS	MISS	MISS	MISS	NA	2	NA	NA		NA	2	MISS	MISS	MISS	MISS
457	2	1	1	NA	1	0	0	0	0	0	0	0	1	0	0	NA	White	1	1	1	2	NA	NA				NA	MISS	MISS	MISS	MISS	MISS	MISS	MISS	MISS	MISS	MISS	MISS	NA	1	Subway, McDonald	Subway	McDonald's	2	2	MISS	MISS	MISS	MISS
458	7	2	2	NA	0	0	0	0	0	0	0	0	1	0	0	NA	White	1	3	2	2	NA	NA				NA	MISS	MISS	MISS	MISS	MISS	MISS	MISS	MISS	MISS	MISS	MISS	NA	1	mcdo	McDonald's		1	1	1	0	0	0
459	7	1	1	NA	1	0	0	0	0	0	0	0	1	0	0	NA	White	1	3	2	1	Mcdo	McDonald's				1	0	0	1	0	0	0	0	0	0	0	0	NA	2	NA	NA		NA	2	MISS	MISS	MISS	MISS
460	7	1	1	NA	1	0	0	0	0	0	0	0	1	0	0	NA	White	1	3	2	2	NA	NA				NA	MISS	MISS	MISS	MISS	MISS	MISS	MISS	MISS	MISS	MISS	MISS	NA	1	Mc donalds	McDonald's		1	2	MISS	MISS	MISS	MISS
461	9	2	2	NA	0	0	0	0	0	0	0	0	1	0	0	NA	White	1	2	1	2	NA	NA				NA	MISS	MISS	MISS	MISS	MISS	MISS	MISS	MISS	MISS	MISS	MISS	NA	2	NA	NA		NA	2	MISS	MISS	MISS	MISS
462	2	2	2	NA	0	0	0	0	0	0	0	0	1	0	0	NA	White	1	3	2	2	NA	NA				NA	MISS	MISS	MISS	MISS	MISS	MISS	MISS	MISS	MISS	MISS	MISS	NA	2	NA	NA		NA	2	MISS	MISS	MISS	MISS
463	3	2	2	NA	0	0	0	0	0	0	0	0	1	0	0	NA	White	1	4	3	2	NA	NA				NA	MISS	MISS	MISS	MISS	MISS	MISS	MISS	MISS	MISS	MISS	MISS	NA	2	NA	NA		NA	2	MISS	MISS	MISS	MISS
464	8	1	1	NA	1	1	0	0	0	0	0	0	0	0	0	NA	Black	0	3	2	2	NA	NA				NA	MISS	MISS	MISS	MISS	MISS	MISS	MISS	MISS	MISS	MISS	MISS	NA	2	NA	NA		NA	1	1	0	0	0
465	5	1	1	NA	1	0	0	0	0	0	0	0	1	0	0	NA	White	1	1	1	2	NA	NA				NA	MISS	MISS	MISS	MISS	MISS	MISS	MISS	MISS	MISS	MISS	MISS	NA	2	NA	NA		NA	2	MISS	MISS	MISS	MISS
466	6	1	1	NA	1	0	0	0	0	0	0	0	1	0	0	NA	White	1	4	3	2	NA	NA				NA	MISS	MISS	MISS	MISS	MISS	MISS	MISS	MISS	MISS	MISS	MISS	NA	2	NA	NA		NA	2	MISS	MISS	MISS	MISS
467	6	2	2	NA	0	0	0	0	0	0	0	0	1	0	0	NA	White	1	5	3	2	NA	NA				NA	MISS	MISS	MISS	MISS	MISS	MISS	MISS	MISS	MISS	MISS	MISS	NA	2	NA	NA		NA	2	MISS	MISS	MISS	MISS
468	6	2	2	NA	0	0	0	0	0	0	0	0	1	0	0	NA	White	1	1	1	1	un breuvage slapsh au fraise du mc	McDonald's				1	0	1	0	0	0	0	0	0	0	0	0	NA	2	NA	NA		NA	2	MISS	MISS	MISS	MISS
469	8	1	1	NA	1	0	0	0	0	0	0	0	1	0	0	NA	White	1	2	1	2	NA	NA				NA	MISS	MISS	MISS	MISS	MISS	MISS	MISS	MISS	MISS	MISS	MISS	NA	1	SUBWAY,COOPER BR	Subway		1	2	MISS	MISS	MISS	MISS
470	3	2	2	NA	0	0	0	0	0	0	0	0	1	0	0	NA	White	1	2	1	2	NA	NA				NA	MISS	MISS	MISS	MISS	MISS	MISS	MISS	MISS	MISS	MISS	MISS	NA	1	McDonald's	McDonald's		1	2	MISS	MISS	MISS	MISS
471	8	1	1	NA	1	0	1	0	0	0	0	0	0	0	0	NA	East Asian	0	4	3	2	NA	NA				NA	MISS	MISS	MISS	MISS	MISS	MISS	MISS	MISS	MISS	MISS	MISS	NA	2	NA	NA		NA	2	MISS	MISS	MISS	MISS
472	5	1	1	NA	1	0	0	0	0	0	0	0	1	0	0	NA	White	1	2	1	1	Aucun	MISS				MISS	0	0	0	1	0	0	0	0	0	0	0	NA	2	NA	NA		NA	2	MISS	MISS	MISS	MISS
473	8	1	1	NA	1	0	0	0	0	0	0	0	1	0	0	NA	White	1	3	2	2	NA	NA				NA	MISS	MISS	MISS	MISS	MISS	MISS	MISS	MISS	MISS	MISS	MISS	NA	1	Tim Hortons , Ma	Tim Hortons		1	2	MISS	MISS	MISS	MISS
474	7	1	1	NA	1	0	0	0	1	0	0	0	0	0	0	NA	Southeast Asia	0	3	2	2	NA	NA				NA	MISS	MISS	MISS	MISS	MISS	MISS	MISS	MISS	MISS	MISS	MISS	NA	2	NA	NA		NA	2	MISS	MISS	MISS	MISS
475	2	1	1	NA	1	0	0	0	0	0	0	0	1	0	0	NA	White	1	3	2	2	NA	NA				NA	MISS	MISS	MISS	MISS	MISS	MISS	MISS	MISS	MISS	MISS	MISS	NA	2	NA	NA		NA	2	MISS	MISS	MISS	MISS
476	8	1	1	NA	1	0	0	0	0	0	1	0	0	0	0	NA	Latin	0	3	2	2	NA	NA				NA	MISS	MISS	MISS	MISS	MISS	MISS	MISS	MISS	MISS	MISS	MISS	NA	1	Mac, A&w, Pizza	McDonald's	A&W	2	2	MISS	MISS	MISS	MISS
477	7	2	2	NA	0	0	0	0	0	0	0	0	1	0	0	NA	White	1	3	2	1	Mc Donalds	McDonald's				1	0	0	0	0	1	0	0	0	0	0	0	NA	2	NA	NA		NA	2	MISS	MISS	MISS	MISS
478	5	2	2	NA	0	0	0	0	0	0	0	0	1	0	0	NA	White	1	2	1	1	Tim horton mcdonald	Tim Hortons	McDonald's			2	0	1	0	0	1	0	0	0	0	0	0	NA	2	NA	NA		NA	2	MISS	MISS	MISS	MISS
479	3	1	1	NA	1	0	0	0	0	0	1	0	0	0	0	NA	Latin	0	3	2	2	NA	NA				NA	MISS	MISS	MISS	MISS	MISS	MISS	MISS	MISS	MISS	MISS	MISS	NA	2	NA	NA		NA	2	MISS	MISS	MISS	MISS
480	9	2	2	NA	0	0	0	0	0	0	0	0	1	0	0	NA	White	1	5	3	2	NA	NA				NA	MISS	MISS	MISS	MISS	MISS	MISS	MISS	MISS	MISS	MISS	MISS	NA	2	NA	NA		NA	1	1	0	0	0
481	3	2	2	NA	0	0	0	0	0	0	0	0	1	0	0	NA	White	1	5	3	2	NA	NA				NA	MISS	MISS	MISS	MISS	MISS	MISS	MISS	MISS	MISS	MISS	MISS	NA	2	NA	NA		NA	2	MISS	MISS	MISS	MISS
482	6	1	1	NA	1	0	0	0	0	0	0	0	1	0	0	NA	White	1	2	1	2	NA	NA				NA	MISS	MISS	MISS	MISS	MISS	MISS	MISS	MISS	MISS	MISS	MISS	NA	2	NA	NA		NA	2	MISS	MISS	MISS	MISS
483	6	1	1	NA	1	0	0	0	0	0	0	0	1	0	0	NA	White	1	1	1	1	I am not sure	MISS				MISS	0	0	0	0	0	0	0	0	1	0	0	NA	2	NA	NA		NA	2	MISS	MISS	MISS	MISS
484	4	1	1	NA	1	0	0	0	0	0	0	0	1	0	0	NA	White	1	5	3	2	NA	NA				NA	MISS	MISS	MISS	MISS	MISS	MISS	MISS	MISS	MISS	MISS	MISS	NA	2	NA	NA		NA	2	MISS	MISS	MISS	MISS
485	2	1	1	NA	1	1	0	0	0	0	0	0	1	0	0	NA	Other or mixed	0	5	3	1	Ninjago 13	MISS				MISS	0	0	0	0	0	0	0	0	0	0	1	R	2	NA	NA		NA	2	MISS	MISS	MISS	MISS
486	6	2	2	NA	0	0	0	0	0	0	0	0	1	0	0	NA	White	1	2	1	2	NA	NA				NA	MISS	MISS	MISS	MISS	MISS	MISS	MISS	MISS	MISS	MISS	MISS	NA	2	NA	NA		NA	1	0	1	0	0
487	4	1	1	NA	1	0	0	0	0	0	0	0	1	0	0	NA	White	1	1	1	2	NA	NA				NA	MISS	MISS	MISS	MISS	MISS	MISS	MISS	MISS	MISS	MISS	MISS	NA	2	NA	NA		NA	2	MISS	MISS	MISS	MISS
488	4	1	1	NA	1	0	0	0	0	0	0	1	1	0	0	NA	Other or mixed	0	3	2	2	NA	NA				NA	MISS	MISS	MISS	MISS	MISS	MISS	MISS	MISS	MISS	MISS	MISS	NA	2	NA	NA		NA	2	MISS	MISS	MISS	MISS
489	7	1	1	NA	1	0	0	0	0	0	0	0	1	0	0	NA	White	1	4	3	2	NA	NA				NA	MISS	MISS	MISS	MISS	MISS	MISS	MISS	MISS	MISS	MISS	MISS	NA	2	NA	NA		NA	1	1	0	0	0
490	9	1	1	NA	1	0	0	0	0	0	0	0	1	0	0	NA	White	1	3	2	1	McDonald‚Äö√Ñ√∂‚àö√ë‚àö¬•s	McDonald's				1	0	0	0	1	0	0	0	0	1	0	0	NA	1	Burger King Tim	Burger King	Tim Hortons	2	1	1	0	0	0
491	6	1	1	NA	1	0	0	0	0	0	1	0	0	0	0	NA	Latin	0	1	1	1	I dont	MISS				MISS	0	0	0	0	0	0	0	0	0	0	1	I	1	McDonald‚Äö√Ñ√∂‚àö√ë‚àö¬•s	McDonald's		1	2	MISS	MISS	MISS	MISS
492	2	2	2	NA	0	0	0	0	0	0	0	0	1	0	0	NA	White	1	2	1	2	NA	NA				NA	MISS	MISS	MISS	MISS	MISS	MISS	MISS	MISS	MISS	MISS	MISS	NA	1	Tim Hortons	Tim Hortons		1	2	MISS	MISS	MISS	MISS
493	2	2	2	NA	0	0	0	0	0	0	0	0	1	0	0	NA	White	1	2	1	2	NA	NA				NA	MISS	MISS	MISS	MISS	MISS	MISS	MISS	MISS	MISS	MISS	MISS	NA	2	NA	NA		NA	2	MISS	MISS	MISS	MISS
494	4	1	1	NA	1	0	0	0	0	0	0	0	1	0	0	NA	White	1	2	1	1	Mcdonalds	McDonald's				1	1	0	0	0	0	0	1	0	0	0	0	NA	1	Mcdonalds	McDonald's		1	2	MISS	MISS	MISS	MISS
495	5	2	2	NA	0	0	0	0	0	0	0	0	1	0	0	NA	White	1	5	3	2	NA	NA				NA	MISS	MISS	MISS	MISS	MISS	MISS	MISS	MISS	MISS	MISS	MISS	NA	2	NA	NA		NA	2	MISS	MISS	MISS	MISS
496	6	2	2	NA	0	0	0	0	0	0	0	0	1	0	0	NA	White	1	3	2	1	The ones that are always the easie	MISS				MISS	0	1	0	0	1	0	0	0	0	1	0	NA	1	McDonalds, Door	McDonald's		1	1	0	0	0	1
497	8	2	2	NA	0	0	0	0	0	0	0	0	1	0	0	NA	White	1	5	3	1	mcdonalds chicken big mac	McDonald's				1	1	0	0	0	0	0	1	0	0	0	0	NA	1	mcdonalds wendys	McDonald's	Wendy's	2	1	0	1	0	1
498	9	1	1	NA	1	0	0	0	0	0	0	0	1	0	0	NA	White	1	3	2	2	NA	NA				NA	MISS	MISS	MISS	MISS	MISS	MISS	MISS	MISS	MISS	MISS	MISS	NA	1	mcdonalds wendy	McDonald's	Wendy's	2	2	MISS	MISS	MISS	MISS
499	9	2	2	NA	0	0	0	0	0	0	0	1	0	0	0	NA	Middle Eastern	0	4	3	2	NA	NA				NA	MISS	MISS	MISS	MISS	MISS	MISS	MISS	MISS	MISS	MISS	MISS	NA	1	McDonalds	McDonald's		1	1	1	0	0	0
500	5	1	1	NA	1	0	0	0	0	0	1	0	0	0	0	NA	Latin	0	3	2	2	NA	NA				NA	MISS	MISS	MISS	MISS	MISS	MISS	MISS	MISS	MISS	MISS	MISS	NA	2	NA	NA		NA	2	MISS	MISS	MISS	MISS
501	2	2	2	NA	0	0	0	0	0	0	0	0	1	0	0	NA	White	1	2	1	2	NA	NA				NA	MISS	MISS	MISS	MISS	MISS	MISS	MISS	MISS	MISS	MISS	MISS	NA	2	NA	NA		NA	2	MISS	MISS	MISS	MISS
502	7	1	1	NA	1	0	0	0	0	0	0	0	1	0	0	NA	White	1	2	1	1	McDonald's	McDonald's				1	1	0	0	0	0	0	0	0	1	0	0	NA	1	McDonald's, burg	McDonald's	Burger King	2	2	MISS	MISS	MISS	MISS
503	5	1	1	NA	1	0	0	0	0	0	0	0	1	0	0	NA	White	1	4	3	2	NA	NA				NA	MISS	MISS	MISS	MISS	MISS	MISS	MISS	MISS	MISS	MISS	MISS	NA	2	NA	NA		NA	2	MISS	MISS	MISS	MISS
504	5	1	1	NA	1	0	0	1	0	0	0	0	0	0	0	NA	South Asian	0	3	2	2	NA	NA				NA	MISS	MISS	MISS	MISS	MISS	MISS	MISS	MISS	MISS	MISS	MISS	NA	2	NA	NA		NA	2	MISS	MISS	MISS	MISS
505	5	2	2	NA	0	0	0	0	0	0	0	0	1	0	0	NA	White	1	2	1	2	NA	NA				NA	MISS	MISS	MISS	MISS	MISS	MISS	MISS	MISS	MISS	MISS	MISS	NA	2	NA	NA		NA	2	MISS	MISS	MISS	MISS
506	6	2	2	NA	0	0	0	0	0	0	1	0	0	0	0	NA	Latin	0	2	1	2	NA	NA				NA	MISS	MISS	MISS	MISS	MISS	MISS	MISS	MISS	MISS	MISS	MISS	NA	2	NA	NA		NA	1	1	1	0	0
507	5	2	1	NA	1	0	0	0	0	0	0	1	1	0	0	NA	Other or mixed	0	3	2	2	NA	NA				NA	MISS	MISS	MISS	MISS	MISS	MISS	MISS	MISS	MISS	MISS	MISS	NA	2	NA	NA		NA	1	0	1	0	0
508	9	2	2	NA	0	0	0	0	0	0	0	0	1	0	0	NA	White	1	5	3	1	McDonald's	McDonald's				1	1	0	0	0	1	0	0	0	1	0	0	NA	1	McDonald's Tim H	McDonald's	Tim Hortons	2	1	1	1	0	1
509	6	2	2	NA	0	1	0	0	0	0	0	0	1	0	0	NA	Other or mixed	0	2	1	2	NA	NA				NA	MISS	MISS	MISS	MISS	MISS	MISS	MISS	MISS	MISS	MISS	MISS	NA	2	NA	NA		NA	2	MISS	MISS	MISS	MISS
510	7	2	2	NA	0	0	0	0	0	0	0	0	1	0	0	NA	White	1	3	2	2	NA	NA				NA	MISS	MISS	MISS	MISS	MISS	MISS	MISS	MISS	MISS	MISS	MISS	NA	1	Door dash	MISS		MISS	1	0	1	0	1
511	9	1	1	NA	1	0	0	1	0	0	0	0	0	0	0	NA	South Asian	0	2	1	1	McDonald big mac , poutine and fri	McDonald's				1	1	0	0	0	0	0	0	0	1	0	0	NA	2	NA	NA		NA	2	MISS	MISS	MISS	MISS
512	8	2	1	NA	1	0	0	0	0	0	0	0	1	0	0	NA	White	1	5	3	2	NA	NA				NA	MISS	MISS	MISS	MISS	MISS	MISS	MISS	MISS	MISS	MISS	MISS	NA	1	Tim Hortons McDo	Tim Hortons	McDonald's	2	2	MISS	MISS	MISS	MISS
513	6	1	1	NA	1	0	0	0	0	0	0	0	1	0	0	NA	White	1	3	2	2	NA	NA				NA	MISS	MISS	MISS	MISS	MISS	MISS	MISS	MISS	MISS	MISS	MISS	NA	1	Starbucks McDon	Starbucks	McDonald's	2	1	1	0	0	0
514	5	1	1	NA	1	0	1	0	0	0	0	0	0	0	0	NA	East Asian	0	3	2	2	NA	NA				NA	MISS	MISS	MISS	MISS	MISS	MISS	MISS	MISS	MISS	MISS	MISS	NA	2	NA	NA		NA	2	MISS	MISS	MISS	MISS
515	8	1	1	NA	1	1	0	0	0	0	0	0	0	0	0	NA	Black	0	3	2	1	uber eats	MISS				MISS	0	1	0	0	0	0	0	0	0	0	0	NA	2	NA	NA		NA	1	1	0	0	0
516	7	2	2	NA	0	0	0	0	0	0	0	0	1	0	0	NA	White	1	3	2	2	NA	na				NA	MISS	MISS	MISS	MISS	MISS	MISS	MISS	MISS	MISS	MISS	MISS	NA	2	NA	NA		NA	2	MISS	MISS	MISS	MISS
517	8	2	2	NA	0	0	0	0	0	0	0	0	1	0	0	NA	White	1	2	1	2	NA	na				NA	MISS	MISS	MISS	MISS	MISS	MISS	MISS	MISS	MISS	MISS	MISS	NA	1	Starbucks Tim	Starbucks	Tim Hortons	2	2	MISS	MISS	MISS	MISS
518	6	2	2	NA	0	0	0	0	0	0	0	1	0	0	0	NA	Middle Eastern	0	4	3	2	NA	na				NA	MISS	MISS	MISS	MISS	MISS	MISS	MISS	MISS	MISS	MISS	MISS	NA	1	tim hortons mcd	Tim Hortons	McDonald's	2	1	1	0	0	0
519	3	1	1	NA	1	0	0	0	0	0	0	0	1	0	0	NA	White	1	3	2	1	McDonald‚Äö√Ñ√∂‚àö√ë‚àö¬•s	McDonald's				1	1	0	0	1	0	1	1	0	0	0	0	NA	1	Tim Hortons, Mc	Tim Hortons	McDonald's	2	2	MISS	MISS	MISS	MISS
520	7	2	2	NA	0	0	0	0	0	0	0	0	1	0	0	NA	White	1	3	2	2	NA	NA				NA	MISS	MISS	MISS	MISS	MISS	MISS	MISS	MISS	MISS	MISS	MISS	NA	2	NA	NA		NA	1	0	1	0	0
521	8	2	2	NA	0	0	0	0	0	0	0	0	1	0	0	NA	White	1	4	3	2	NA	NA				NA	MISS	MISS	MISS	MISS	MISS	MISS	MISS	MISS	MISS	MISS	MISS	NA	2	NA	NA		NA	2	MISS	MISS	MISS	MISS
522	7	2	2	NA	0	0	0	0	0	0	0	0	1	0	0	NA	White	1	4	3	1	Mcdonalds	McDonald's				1	0	0	0	0	0	0	0	0	0	1	0	NA	2	NA	NA		NA	1	1	1	0	0
523	6	2	2	NA	0	0	0	1	0	0	0	0	0	0	0	NA	South Asian	0	5	3	1	Look nrw and nice	MISS				MISS	1	0	0	1	1	0	1	0	0	1	0	NA	1	So goof and look	MISS		MISS	1	1	1	1	1
524	2	2	2	NA	0	0	0	0	0	0	0	0	1	0	0	NA	White	1	1	1	2	NA	NA				NA	MISS	MISS	MISS	MISS	MISS	MISS	MISS	MISS	MISS	MISS	MISS	NA	2	NA	NA		NA	2	MISS	MISS	MISS	MISS
525	7	1	1	NA	1	0	1	0	0	0	0	0	0	0	0	NA	East Asian	0	2	1	2	NA	NA				NA	MISS	MISS	MISS	MISS	MISS	MISS	MISS	MISS	MISS	MISS	MISS	NA	2	NA	NA		NA	2	MISS	MISS	MISS	MISS
526	6	2	2	NA	0	0	0	0	0	0	0	0	1	0	0	NA	White	1	2	1	1	Nutterbutter because they're unhin	Nutterbutter				1	0	0	1	0	0	0	0	0	0	0	0	NA	2	NA	NA		NA	2	MISS	MISS	MISS	MISS
527	9	1	1	NA	1	0	0	0	0	0	0	0	1	0	0	NA	White	1	1	1	2	NA	NA				NA	MISS	MISS	MISS	MISS	MISS	MISS	MISS	MISS	MISS	MISS	MISS	NA	2	NA	NA		NA	2	MISS	MISS	MISS	MISS
528	5	1	1	NA	1	0	0	1	0	0	0	0	0	0	0	NA	South Asian	0	3	2	2	NA	NA				NA	MISS	MISS	MISS	MISS	MISS	MISS	MISS	MISS	MISS	MISS	MISS	NA	1	McDonald‚Äö√Ñ√∂‚àö√ë‚àö¬•s	McDonald's		1	1	1	1	0	1
529	6	1	1	NA	1	0	0	0	0	0	0	0	1	0	0	NA	White	1	3	2	2	NA	NA				NA	MISS	MISS	MISS	MISS	MISS	MISS	MISS	MISS	MISS	MISS	MISS	NA	2	NA	NA		NA	2	MISS	MISS	MISS	MISS
530	5	1	1	NA	1	0	0	0	0	0	0	0	1	0	0	NA	White	1	3	2	1	Mcdo	McDonald's				1	0	0	0	0	0	0	0	0	0	1	0	NA	1	Redbull	Red Bull		1	1	1	0	0	0
531	5	2	2	NA	0	0	1	0	0	0	0	0	0	0	0	NA	East Asian	0	3	2	2	NA	NA				NA	MISS	MISS	MISS	MISS	MISS	MISS	MISS	MISS	MISS	MISS	MISS	NA	2	NA	NA		NA	1	0	0	0	1
532	5	2	2	NA	0	0	0	0	0	1	0	0	1	0	0	NA	Other or mixed	0	2	1	1	McDonald's, Starbucks and dominos	McDonald's	Starbucks	Domino's Pizza		3	1	1	0	0	0	0	0	0	0	0	0	NA	2	NA	NA		NA	2	MISS	MISS	MISS	MISS
533	6	2	2	NA	0	0	0	0	0	0	0	0	0	1	0	C	Other or mixed	0	3	2	2	NA	NA				NA	MISS	MISS	MISS	MISS	MISS	MISS	MISS	MISS	MISS	MISS	MISS	NA	2	NA	NA		NA	2	MISS	MISS	MISS	MISS
534	9	2	2	NA	0	0	0	0	0	0	0	0	1	0	0	NA	White	1	3	2	2	NA	NA				NA	MISS	MISS	MISS	MISS	MISS	MISS	MISS	MISS	MISS	MISS	MISS	NA	2	NA	NA		NA	2	MISS	MISS	MISS	MISS
535	3	2	2	NA	0	0	0	0	0	0	0	0	1	0	0	NA	White	1	2	1	2	NA	NA				NA	MISS	MISS	MISS	MISS	MISS	MISS	MISS	MISS	MISS	MISS	MISS	NA	2	NA	NA		NA	2	MISS	MISS	MISS	MISS
536	9	2	2	NA	0	0	0	0	0	0	0	0	1	0	0	NA	White	1	3	2	1	McDo Starbucks	McDonald's	Starbucks			2	0	1	0	0	0	1	0	0	0	0	0	NA	2	NA	NA		NA	2	MISS	MISS	MISS	MISS
537	7	2	2	NA	0	0	0	0	0	0	0	0	1	0	0	NA	White	1	3	2	2	NA	NA				NA	MISS	MISS	MISS	MISS	MISS	MISS	MISS	MISS	MISS	MISS	MISS	NA	2	NA	NA		NA	2	MISS	MISS	MISS	MISS
538	9	2	2	NA	0	0	0	0	0	0	0	0	1	0	0	NA	White	1	3	2	2	NA	NA				NA	MISS	MISS	MISS	MISS	MISS	MISS	MISS	MISS	MISS	MISS	MISS	NA	1	Tim Horton and M	Tim Hortons		1	2	MISS	MISS	MISS	MISS
539	4	1	1	NA	1	0	0	0	0	0	0	0	1	0	0	NA	White	1	4	3	2	NA	NA				NA	MISS	MISS	MISS	MISS	MISS	MISS	MISS	MISS	MISS	MISS	MISS	NA	2	NA	NA		NA	2	MISS	MISS	MISS	MISS
540	9	1	1	NA	1	0	0	0	0	0	0	0	1	0	0	NA	White	1	5	3	2	NA	NA				NA	MISS	MISS	MISS	MISS	MISS	MISS	MISS	MISS	MISS	MISS	MISS	NA	2	NA	NA		NA	2	MISS	MISS	MISS	MISS
541	9	1	1	NA	1	0	0	0	0	0	0	0	1	0	0	NA	White	1	3	2	2	NA	NA				NA	MISS	MISS	MISS	MISS	MISS	MISS	MISS	MISS	MISS	MISS	MISS	NA	2	NA	NA		NA	2	MISS	MISS	MISS	MISS
542	3	2	1	NA	1	0	0	0	0	0	0	0	1	0	0	NA	White	1	1	1	1	Pepsi	Pepsi				1	1	0	1	1	1	1	1	1	1	1	0	NA	1	Tim hortons, mcd	Tim Hortons	McDonald's	2	1	1	1	1	1
543	6	2	2	NA	0	0	0	0	0	0	0	0	1	0	0	NA	White	1	3	2	2	NA	NA				NA	MISS	MISS	MISS	MISS	MISS	MISS	MISS	MISS	MISS	MISS	MISS	NA	2	NA	NA		NA	2	MISS	MISS	MISS	MISS
544	6	1	1	NA	1	0	0	0	0	0	0	0	1	0	0	NA	White	1	3	2	2	NA	NA				NA	MISS	MISS	MISS	MISS	MISS	MISS	MISS	MISS	MISS	MISS	MISS	NA	2	NA	NA		NA	2	MISS	MISS	MISS	MISS
545	6	2	2	NA	0	0	0	0	0	0	0	0	1	0	0	NA	White	1	3	2	2	NA	NA				NA	MISS	MISS	MISS	MISS	MISS	MISS	MISS	MISS	MISS	MISS	MISS	NA	2	NA	NA		NA	2	MISS	MISS	MISS	MISS
546	6	2	2	NA	0	0	0	0	0	0	0	1	0	0	0	NA	Middle Eastern	0	3	2	2	NA	NA				NA	MISS	MISS	MISS	MISS	MISS	MISS	MISS	MISS	MISS	MISS	MISS	NA	1	Macdonalda	McDonald's		1	2	MISS	MISS	MISS	MISS
547	3	1	1	NA	1	0	1	0	0	0	0	0	0	0	0	NA	East Asian	0	4	3	2	NA	NA				NA	MISS	MISS	MISS	MISS	MISS	MISS	MISS	MISS	MISS	MISS	MISS	NA	2	NA	NA		NA	2	MISS	MISS	MISS	MISS
548	7	2	2	NA	0	0	0	0	0	0	0	0	1	0	0	NA	White	1	4	3	2	NA	NA				NA	MISS	MISS	MISS	MISS	MISS	MISS	MISS	MISS	MISS	MISS	MISS	NA	2	NA	NA		NA	2	MISS	MISS	MISS	MISS
549	8	2	2	NA	0	0	0	0	0	0	0	0	1	0	0	NA	White	1	5	3	2	NA	NA				NA	MISS	MISS	MISS	MISS	MISS	MISS	MISS	MISS	MISS	MISS	MISS	NA	1	Mc Donalds	McDonald's		1	2	MISS	MISS	MISS	MISS
550	8	2	2	NA	0	0	0	0	0	0	0	0	1	0	0	NA	White	1	2	1	2	NA	NA				NA	MISS	MISS	MISS	MISS	MISS	MISS	MISS	MISS	MISS	MISS	MISS	NA	2	NA	NA		NA	2	MISS	MISS	MISS	MISS
551	6	1	1	NA	1	0	0	1	0	0	0	0	0	0	0	NA	South Asian	0	3	2	1	There is a lot.	MISS				MISS	0	0	0	0	0	0	0	0	0	1	0	NA	1	Tim Hortons	Tim Hortons		1	1	1	0	0	0
552	8	2	2	NA	0	0	1	0	0	0	0	0	0	0	0	NA	East Asian	0	3	2	1	Chicken nuget	MISS				MISS	0	1	1	1	0	0	0	0	0	1	0	NA	2	NA	NA		NA	2	MISS	MISS	MISS	MISS
553	8	2	2	NA	0	1	0	0	0	0	0	0	0	0	0	NA	Black	0	3	2	2	NA	NA				NA	MISS	MISS	MISS	MISS	MISS	MISS	MISS	MISS	MISS	MISS	MISS	NA	1	Dairy Queen St	Dairy Queen		1	2	MISS	MISS	MISS	MISS
554	4	2	2	NA	0	0	0	0	0	0	0	0	1	0	0	NA	White	1	2	1	2	NA	NA				NA	MISS	MISS	MISS	MISS	MISS	MISS	MISS	MISS	MISS	MISS	MISS	NA	2	NA	NA		NA	2	MISS	MISS	MISS	MISS
555	3	2	2	NA	0	0	0	0	0	0	0	0	1	0	0	NA	White	1	3	2	2	NA	NA				NA	MISS	MISS	MISS	MISS	MISS	MISS	MISS	MISS	MISS	MISS	MISS	NA	2	NA	NA		NA	2	MISS	MISS	MISS	MISS
556	3	2	2	NA	0	0	0	0	0	0	0	0	1	0	0	NA	White	1	4	3	1	the one with the new crispy mcchic	McDonald's				1	1	0	0	1	0	1	0	0	0	0	0	NA	2	NA	NA		NA	2	MISS	MISS	MISS	MISS
557	9	1	1	NA	1	0	0	0	0	0	0	0	1	0	0	NA	White	1	5	3	2	NA	NA				NA	MISS	MISS	MISS	MISS	MISS	MISS	MISS	MISS	MISS	MISS	MISS	NA	2	NA	NA		NA	2	MISS	MISS	MISS	MISS
558	9	2	2	NA	0	0	1	0	0	0	0	0	0	0	0	NA	East Asian	0	3	2	1	mcdonalds	McDonald's				1	0	1	1	1	0	0	0	0	0	1	0	NA	1	starbucks	Starbucks		1	1	1	0	0	0
559	6	2	2	NA	0	0	0	0	0	0	0	0	1	0	0	NA	White	1	3	2	1	McDonald's Mcflury	McDonald's				1	0	0	0	0	1	0	0	0	0	0	0	NA	2	NA	NA		NA	2	MISS	MISS	MISS	MISS
560	5	1	1	NA	1	0	0	0	0	0	0	1	1	0	0	NA	Other or mixed	0	3	2	2	NA	NA				NA	MISS	MISS	MISS	MISS	MISS	MISS	MISS	MISS	MISS	MISS	MISS	NA	2	NA	NA		NA	2	MISS	MISS	MISS	MISS
561	9	1	1	NA	1	0	0	1	0	0	0	0	0	0	0	NA	South Asian	0	3	2	1	Na	MISS				MISS	0	0	0	0	0	1	0	0	0	0	0	NA	1	McDonald, a&w	McDonald's	A&W	2	1	1	1	0	1
562	7	1	1	NA	1	0	0	1	0	0	0	0	0	0	0	NA	South Asian	0	1	1	1	PRIME drinks	PRIME				1	0	0	0	1	0	0	0	0	0	0	0	NA	2	NA	NA		NA	2	MISS	MISS	MISS	MISS
563	6	1	1	NA	1	0	0	0	0	0	0	0	1	0	0	NA	White	1	4	3	2	NA	NA				NA	MISS	MISS	MISS	MISS	MISS	MISS	MISS	MISS	MISS	MISS	MISS	NA	2	NA	NA		NA	2	MISS	MISS	MISS	MISS
564	8	1	1	NA	1	0	0	0	0	0	0	0	1	0	0	NA	White	1	4	3	1	McDonald's	McDonald's				1	0	0	0	0	1	0	0	0	0	0	0	NA	2	NA	NA		NA	2	MISS	MISS	MISS	MISS
565	2	1	1	NA	1	0	0	0	0	0	0	0	1	0	0	NA	White	1	3	2	1	Me souviens pu	MISS				MISS	0	0	0	0	0	0	0	0	1	0	0	NA	2	NA	NA		NA	2	MISS	MISS	MISS	MISS
566	9	1	1	NA	1	0	0	0	0	0	0	0	1	0	0	NA	White	1	2	1	2	NA	NA				NA	MISS	MISS	MISS	MISS	MISS	MISS	MISS	MISS	MISS	MISS	MISS	NA	1	McDonald's and T	McDonald's		1	1	0	0	0	1
567	3	1	1	NA	1	0	1	0	0	0	0	0	0	0	0	NA	East Asian	0	4	3	2	NA	NA				NA	MISS	MISS	MISS	MISS	MISS	MISS	MISS	MISS	MISS	MISS	MISS	NA	2	NA	NA		NA	2	MISS	MISS	MISS	MISS
568	5	1	1	NA	1	1	0	0	0	0	0	0	0	0	0	NA	Black	0	1	1	2	NA	NA				NA	MISS	MISS	MISS	MISS	MISS	MISS	MISS	MISS	MISS	MISS	MISS	NA	2	NA	NA		NA	2	MISS	MISS	MISS	MISS
569	5	1	1	NA	1	0	0	0	0	0	0	0	1	0	0	NA	White	1	4	3	1	McDonald's Subway	McDonald's	Subway			2	1	0	0	0	0	1	0	0	0	0	0	NA	1	McDonald's Subw	McDonald's	Subway	2	2	MISS	MISS	MISS	MISS
570	6	1	1	NA	1	0	0	0	0	0	0	0	1	0	0	NA	White	1	3	2	2	NA	NA				NA	MISS	MISS	MISS	MISS	MISS	MISS	MISS	MISS	MISS	MISS	MISS	NA	1	Macdonalds Kfc	McDonald's	KFC	2	2	MISS	MISS	MISS	MISS
571	6	1	1	NA	1	0	0	0	0	0	0	0	1	0	0	NA	White	1	1	1	2	NA	NA				NA	MISS	MISS	MISS	MISS	MISS	MISS	MISS	MISS	MISS	MISS	MISS	NA	2	NA	NA		NA	1	1	0	0	0
572	5	2	2	NA	0	0	0	1	0	0	0	0	0	0	0	NA	South Asian	0	3	2	2	NA	NA				NA	MISS	MISS	MISS	MISS	MISS	MISS	MISS	MISS	MISS	MISS	MISS	NA	2	NA	NA		NA	2	MISS	MISS	MISS	MISS
573	4	2	2	NA	0	0	0	0	0	0	0	0	1	0	0	NA	White	1	4	3	2	NA	NA				NA	MISS	MISS	MISS	MISS	MISS	MISS	MISS	MISS	MISS	MISS	MISS	NA	2	NA	NA		NA	2	MISS	MISS	MISS	MISS
574	8	1	1	NA	1	0	0	0	0	0	0	0	1	0	0	NA	White	1	3	2	2	NA	NA				NA	MISS	MISS	MISS	MISS	MISS	MISS	MISS	MISS	MISS	MISS	MISS	NA	2	NA	NA		NA	2	MISS	MISS	MISS	MISS
575	8	1	1	NA	1	0	1	0	0	0	0	0	0	0	0	NA	East Asian	0	4	3	1	Mcdonalds A&w Burger king	McDonald's	A&W	Burger King		3	1	1	0	0	0	0	0	0	0	0	0	NA	1	Mcdonalds A&w	McDonald's	A&W	2	2	MISS	MISS	MISS	MISS
576	3	2	2	NA	0	0	0	0	0	0	0	0	1	0	0	NA	White	1	2	1	2	NA	NA				NA	MISS	MISS	MISS	MISS	MISS	MISS	MISS	MISS	MISS	MISS	MISS	NA	2	NA	NA		NA	2	MISS	MISS	MISS	MISS
577	5	1	1	NA	1	0	0	0	0	0	0	0	1	0	0	NA	White	1	3	2	2	NA	NA				NA	MISS	MISS	MISS	MISS	MISS	MISS	MISS	MISS	MISS	MISS	MISS	NA	2	NA	NA		NA	2	MISS	MISS	MISS	MISS
578	9	1	1	NA	1	0	0	0	0	0	0	0	1	0	0	NA	White	1	4	3	2	NA	NA				NA	MISS	MISS	MISS	MISS	MISS	MISS	MISS	MISS	MISS	MISS	MISS	NA	1	Starbucks, Tim H	Starbucks	Tim Hortons	2	2	MISS	MISS	MISS	MISS
579	2	2	2	NA	0	0	0	0	0	0	0	0	1	0	0	NA	White	1	4	3	2	NA	NA				NA	MISS	MISS	MISS	MISS	MISS	MISS	MISS	MISS	MISS	MISS	MISS	NA	2	NA	NA		NA	2	MISS	MISS	MISS	MISS
580	9	1	1	NA	1	0	0	0	0	0	0	0	1	0	0	NA	White	1	2	1	2	NA	NA				NA	MISS	MISS	MISS	MISS	MISS	MISS	MISS	MISS	MISS	MISS	MISS	NA	2	NA	NA		NA	2	MISS	MISS	MISS	MISS
581	5	2	2	NA	0	0	0	0	0	1	0	0	0	0	0	NA	Indigenous	0	3	2	2	NA	NA				NA	MISS	MISS	MISS	MISS	MISS	MISS	MISS	MISS	MISS	MISS	MISS	NA	2	NA	NA		NA	2	MISS	MISS	MISS	MISS
582	7	2	2	NA	0	0	1	0	0	0	0	0	0	0	0	NA	East Asian	0	3	2	2	NA	NA				NA	MISS	MISS	MISS	MISS	MISS	MISS	MISS	MISS	MISS	MISS	MISS	NA	1	Mcdobalda	McDonald's		1	2	MISS	MISS	MISS	MISS
583	8	1	1	NA	1	0	0	0	0	0	0	0	1	0	0	NA	White	1	5	3	2	NA	NA				NA	MISS	MISS	MISS	MISS	MISS	MISS	MISS	MISS	MISS	MISS	MISS	NA	2	NA	NA		NA	2	MISS	MISS	MISS	MISS
584	6	1	1	NA	1	0	0	0	0	0	0	0	1	0	0	NA	White	1	2	1	1	Mcdonald	McDonald's				1	0	0	0	0	0	0	0	0	0	0	1	J	2	NA	NA		NA	2	MISS	MISS	MISS	MISS
585	6	1	1	NA	1	0	0	0	0	0	0	0	1	0	0	NA	White	1	4	3	2	NA	NA				NA	MISS	MISS	MISS	MISS	MISS	MISS	MISS	MISS	MISS	MISS	MISS	NA	2	NA	NA		NA	2	MISS	MISS	MISS	MISS
586	9	2	2	NA	0	0	0	0	0	0	0	0	1	0	0	NA	White	1	2	1	2	NA	NA				NA	MISS	MISS	MISS	MISS	MISS	MISS	MISS	MISS	MISS	MISS	MISS	NA	2	NA	NA		NA	2	MISS	MISS	MISS	MISS
587	8	2	2	NA	0	0	0	0	0	0	0	0	1	0	0	NA	White	1	2	1	1	Star bucks	Starbucks				1	0	1	0	1	0	0	0	0	0	0	0	NA	2	NA	NA		NA	2	MISS	MISS	MISS	MISS
588	5	1	1	NA	1	0	0	0	0	0	0	0	1	0	0	NA	White	1	3	2	2	NA	NA				NA	MISS	MISS	MISS	MISS	MISS	MISS	MISS	MISS	MISS	MISS	MISS	NA	2	NA	NA		NA	2	MISS	MISS	MISS	MISS
589	5	1	1	NA	1	0	0	0	0	0	0	1	0	0	0	NA	Middle Eastern	0	2	1	2	NA	NA				NA	MISS	MISS	MISS	MISS	MISS	MISS	MISS	MISS	MISS	MISS	MISS	NA	2	NA	NA		NA	2	MISS	MISS	MISS	MISS
590	7	1	1	NA	1	0	0	0	0	0	0	0	1	0	0	NA	White	1	4	3	2	NA	NA				NA	MISS	MISS	MISS	MISS	MISS	MISS	MISS	MISS	MISS	MISS	MISS	NA	2	NA	NA		NA	2	MISS	MISS	MISS	MISS
591	5	1	1	NA	1	0	0	0	0	0	0	0	1	0	0	NA	White	1	1	1	2	NA	NA				NA	MISS	MISS	MISS	MISS	MISS	MISS	MISS	MISS	MISS	MISS	MISS	NA	2	NA	NA		NA	2	MISS	MISS	MISS	MISS
592	3	2	2	NA	0	0	0	0	0	0	0	0	1	0	0	NA	White	1	4	3	2	NA	NA				NA	MISS	MISS	MISS	MISS	MISS	MISS	MISS	MISS	MISS	MISS	MISS	NA	2	NA	NA		NA	2	MISS	MISS	MISS	MISS
593	4	1	1	NA	1	0	0	0	0	0	0	0	1	0	0	NA	White	1	4	3	2	NA	NA				NA	MISS	MISS	MISS	MISS	MISS	MISS	MISS	MISS	MISS	MISS	MISS	NA	2	NA	NA		NA	2	MISS	MISS	MISS	MISS
594	7	2	2	NA	0	0	1	0	0	0	0	0	0	0	0	NA	East Asian	0	4	3	1	Boom	MISS				MISS	0	0	0	1	0	0	1	0	0	0	0	NA	1	A&W	A&W		1	1	1	0	0	1
595	7	2	2	NA	0	0	0	0	0	0	0	0	1	0	0	NA	White	1	4	3	2	NA	NA				NA	MISS	MISS	MISS	MISS	MISS	MISS	MISS	MISS	MISS	MISS	MISS	NA	2	NA	NA		NA	1	1	0	0	0
596	4	1	1	NA	1	0	0	0	0	0	0	0	1	0	0	NA	White	1	4	3	2	NA	NA				NA	MISS	MISS	MISS	MISS	MISS	MISS	MISS	MISS	MISS	MISS	MISS	NA	1	Mc Donald's	McDonald's		1	2	MISS	MISS	MISS	MISS
597	8	1	1	NA	1	0	0	0	0	0	0	0	1	0	0	NA	White	1	2	1	2	NA	NA				NA	MISS	MISS	MISS	MISS	MISS	MISS	MISS	MISS	MISS	MISS	MISS	NA	2	NA	NA		NA	2	MISS	MISS	MISS	MISS
598	4	1	1	NA	1	0	0	0	0	0	0	0	1	0	0	NA	White	1	3	2	2	NA	NA				NA	MISS	MISS	MISS	MISS	MISS	MISS	MISS	MISS	MISS	MISS	MISS	NA	2	NA	NA		NA	2	MISS	MISS	MISS	MISS
599	7	2	2	NA	0	0	0	0	0	0	0	0	1	0	0	NA	White	1	1	1	2	NA	NA				NA	MISS	MISS	MISS	MISS	MISS	MISS	MISS	MISS	MISS	MISS	MISS	NA	2	NA	NA		NA	2	MISS	MISS	MISS	MISS
600	2	2	2	NA	0	0	0	0	0	0	0	0	1	0	0	NA	White	1	3	2	2	NA	NA				NA	MISS	MISS	MISS	MISS	MISS	MISS	MISS	MISS	MISS	MISS	MISS	NA	2	NA	NA		NA	2	MISS	MISS	MISS	MISS
601	6	1	1	NA	1	0	0	0	0	0	0	0	1	0	0	NA	White	1	3	2	1	McDo Subway	McDonald's	Subway			2	1	0	0	0	0	0	1	0	0	0	0	NA	2	NA	NA		NA	2	MISS	MISS	MISS	MISS
602	5	1	1	NA	1	0	0	0	0	0	0	0	1	0	0	NA	White	1	2	1	2	NA	NA				NA	MISS	MISS	MISS	MISS	MISS	MISS	MISS	MISS	MISS	MISS	MISS	NA	2	NA	NA		NA	1	0	1	0	1
603	7	2	2	NA	0	0	0	0	0	0	0	0	1	0	0	NA	White	1	2	1	1	McDonalds, Tim Hortons, starbucks	McDonald's	Tim Hortons	Starbucks		3	1	1	0	0	1	0	1	0	1	0	0	NA	1	Starbucks	Starbucks		1	2	MISS	MISS	MISS	MISS
604	3	1	1	NA	1	0	0	0	0	0	0	0	1	0	0	NA	White	1	4	3	2	NA	NA				NA	MISS	MISS	MISS	MISS	MISS	MISS	MISS	MISS	MISS	MISS	MISS	NA	2	NA	NA		NA	2	MISS	MISS	MISS	MISS
605	8	1	1	NA	1	0	0	0	0	0	0	0	1	0	0	NA	White	1	3	2	2	NA	NA				NA	MISS	MISS	MISS	MISS	MISS	MISS	MISS	MISS	MISS	MISS	MISS	NA	2	NA	NA		NA	2	MISS	MISS	MISS	MISS
606	5	1	1	NA	1	0	0	0	0	0	0	0	1	0	0	NA	White	1	1	1	1	Coca cola	Coca-Cola				1	0	0	0	1	0	0	0	0	0	0	0	NA	2	NA	NA		NA	2	MISS	MISS	MISS	MISS
607	6	1	1	NA	1	0	0	0	0	0	0	0	1	0	0	NA	White	1	3	2	2	NA	NA				NA	MISS	MISS	MISS	MISS	MISS	MISS	MISS	MISS	MISS	MISS	MISS	NA	2	NA	NA		NA	1	1	0	0	0
608	9	1	1	NA	1	0	0	0	0	0	0	0	1	0	0	NA	White	1	4	3	2	NA	NA				NA	MISS	MISS	MISS	MISS	MISS	MISS	MISS	MISS	MISS	MISS	MISS	NA	2	NA	NA		NA	2	MISS	MISS	MISS	MISS
609	9	2	2	NA	0	0	0	0	0	0	0	0	1	0	0	NA	White	1	2	1	2	NA	NA				NA	MISS	MISS	MISS	MISS	MISS	MISS	MISS	MISS	MISS	MISS	MISS	NA	1	McDonald's	McDonald's		1	1	1	0	0	1
610	9	2	2	NA	0	0	0	0	0	0	1	0	0	0	0	NA	Latin	0	1	1	2	NA	NA				NA	MISS	MISS	MISS	MISS	MISS	MISS	MISS	MISS	MISS	MISS	MISS	NA	1	Mc Donald‚Äö√Ñ√∂‚àö√ë‚àö¬•	McDonald's		1	1	1	0	0	0
611	7	1	1	NA	1	0	0	0	0	0	0	0	1	0	0	NA	White	1	4	3	2	NA	NA				NA	MISS	MISS	MISS	MISS	MISS	MISS	MISS	MISS	MISS	MISS	MISS	NA	2	NA	NA		NA	2	MISS	MISS	MISS	MISS
612	8	2	2	NA	0	0	0	0	0	0	0	0	1	0	0	NA	White	1	2	1	2	NA	NA				NA	MISS	MISS	MISS	MISS	MISS	MISS	MISS	MISS	MISS	MISS	MISS	NA	2	NA	NA		NA	2	MISS	MISS	MISS	MISS
613	4	1	1	NA	1	0	0	0	0	0	0	0	1	0	0	NA	White	1	3	2	2	NA	NA				NA	MISS	MISS	MISS	MISS	MISS	MISS	MISS	MISS	MISS	MISS	MISS	NA	2	NA	NA		NA	2	MISS	MISS	MISS	MISS
614	9	1	1	NA	1	0	0	0	0	0	0	0	1	0	0	NA	White	1	5	3	2	NA	NA				NA	MISS	MISS	MISS	MISS	MISS	MISS	MISS	MISS	MISS	MISS	MISS	NA	2	NA	NA		NA	2	MISS	MISS	MISS	MISS
615	7	2	2	NA	0	0	0	0	1	0	0	0	0	0	0	NA	Southeast Asia	0	3	2	2	NA	NA				NA	MISS	MISS	MISS	MISS	MISS	MISS	MISS	MISS	MISS	MISS	MISS	NA	2	NA	NA		NA	2	MISS	MISS	MISS	MISS
616	2	1	1	NA	1	0	0	0	0	0	0	0	1	0	0	NA	White	1	3	2	1	cereals, soft drinks	MISS				MISS	0	0	0	1	0	0	0	0	0	0	0	NA	2	NA	NA		NA	2	MISS	MISS	MISS	MISS
617	6	2	2	NA	0	0	0	0	0	0	0	0	1	0	0	NA	White	1	3	2	2	NA	NA				NA	MISS	MISS	MISS	MISS	MISS	MISS	MISS	MISS	MISS	MISS	MISS	NA	2	NA	NA		NA	2	MISS	MISS	MISS	MISS
618	4	1	1	NA	1	0	0	0	0	0	0	0	1	0	0	NA	White	1	3	2	2	NA	NA				NA	MISS	MISS	MISS	MISS	MISS	MISS	MISS	MISS	MISS	MISS	MISS	NA	2	NA	NA		NA	2	MISS	MISS	MISS	MISS
619	4	1	1	NA	1	0	0	1	0	0	0	0	0	0	0	NA	South Asian	0	2	1	2	NA	NA				NA	MISS	MISS	MISS	MISS	MISS	MISS	MISS	MISS	MISS	MISS	MISS	NA	2	NA	NA		NA	2	MISS	MISS	MISS	MISS
620	4	1	1	NA	1	0	0	0	0	0	0	0	1	0	0	NA	White	1	4	3	2	NA	NA				NA	MISS	MISS	MISS	MISS	MISS	MISS	MISS	MISS	MISS	MISS	MISS	NA	2	NA	NA		NA	2	MISS	MISS	MISS	MISS
621	7	1	1	NA	1	0	0	0	0	0	0	1	0	0	0	NA	Middle Eastern	0	3	2	2	NA	NA				NA	MISS	MISS	MISS	MISS	MISS	MISS	MISS	MISS	MISS	MISS	MISS	NA	2	NA	NA		NA	1	1	0	0	1
622	3	2	2	NA	0	0	0	0	0	0	0	0	1	0	0	NA	White	1	3	2	2	NA	NA				NA	MISS	MISS	MISS	MISS	MISS	MISS	MISS	MISS	MISS	MISS	MISS	NA	2	NA	NA		NA	2	MISS	MISS	MISS	MISS
623	5	2	2	NA	0	0	0	0	0	0	0	0	1	0	0	NA	White	1	4	3	2	NA	NA				NA	MISS	MISS	MISS	MISS	MISS	MISS	MISS	MISS	MISS	MISS	MISS	NA	2	NA	NA		NA	2	MISS	MISS	MISS	MISS
624	7	1	1	NA	1	0	0	0	0	0	0	0	1	0	0	NA	White	1	2	1	2	NA	NA				NA	MISS	MISS	MISS	MISS	MISS	MISS	MISS	MISS	MISS	MISS	MISS	NA	2	NA	NA		NA	2	MISS	MISS	MISS	MISS
625	7	2	2	NA	0	0	0	0	0	0	0	0	1	0	0	NA	White	1	2	1	2	NA	NA				NA	MISS	MISS	MISS	MISS	MISS	MISS	MISS	MISS	MISS	MISS	MISS	NA	2	NA	NA		NA	2	MISS	MISS	MISS	MISS
626	5	2	2	NA	0	0	0	0	0	0	1	0	0	0	0	NA	Latin	0	4	3	2	NA	NA				NA	MISS	MISS	MISS	MISS	MISS	MISS	MISS	MISS	MISS	MISS	MISS	NA	1	Nothing	MISS		MISS	2	MISS	MISS	MISS	MISS
627	7	1	1	NA	1	0	0	0	0	0	0	0	1	0	0	NA	White	1	2	1	1	Redbull	Red Bull				1	0	0	1	0	0	0	0	0	1	0	0	NA	2	NA	NA		NA	2	MISS	MISS	MISS	MISS
628	3	2	2	NA	0	0	0	0	0	0	0	0	1	0	0	NA	White	1	3	2	2	NA	NA				NA	MISS	MISS	MISS	MISS	MISS	MISS	MISS	MISS	MISS	MISS	MISS	NA	2	NA	NA		NA	2	MISS	MISS	MISS	MISS
629	5	2	2	NA	0	0	0	0	0	0	0	0	1	0	0	NA	White	1	3	2	1	MacDonald, Subway	McDonald's	Subway			2	1	1	0	0	0	0	1	0	0	1	0	NA	1	Macdonald, Subwa	McDonald's	Subway	2	2	MISS	MISS	MISS	MISS
630	5	2	2	NA	0	0	0	0	0	0	0	0	1	0	0	NA	White	1	4	3	2	NA	NA				NA	MISS	MISS	MISS	MISS	MISS	MISS	MISS	MISS	MISS	MISS	MISS	NA	2	NA	NA		NA	2	MISS	MISS	MISS	MISS
631	3	1	1	NA	1	0	0	0	0	0	1	0	0	0	0	NA	Latin	0	4	3	2	NA	NA				NA	MISS	MISS	MISS	MISS	MISS	MISS	MISS	MISS	MISS	MISS	MISS	NA	2	NA	NA		NA	2	MISS	MISS	MISS	MISS
632	7	1	1	NA	1	0	0	0	0	0	0	0	1	0	0	NA	White	1	4	3	2	NA	NA				NA	MISS	MISS	MISS	MISS	MISS	MISS	MISS	MISS	MISS	MISS	MISS	NA	2	NA	NA		NA	2	MISS	MISS	MISS	MISS
633	5	2	2	NA	0	1	0	0	0	0	0	0	0	0	0	NA	Black	0	2	1	1	McDonald	McDonald's				1	0	0	0	0	0	0	0	0	0	1	0	NA	2	NA	NA		NA	1	0	1	0	0
634	7	2	2	NA	0	0	0	0	0	0	0	0	1	0	0	NA	White	1	5	3	2	NA	NA				NA	MISS	MISS	MISS	MISS	MISS	MISS	MISS	MISS	MISS	MISS	MISS	NA	2	NA	NA		NA	2	MISS	MISS	MISS	MISS
635	9	2	2	NA	0	0	0	0	0	0	0	0	1	0	0	NA	White	1	2	1	2	NA	NA				NA	MISS	MISS	MISS	MISS	MISS	MISS	MISS	MISS	MISS	MISS	MISS	NA	2	NA	NA		NA	2	MISS	MISS	MISS	MISS
636	8	1	1	NA	1	0	0	0	0	0	0	0	1	0	0	NA	White	1	4	3	2	NA	NA				NA	MISS	MISS	MISS	MISS	MISS	MISS	MISS	MISS	MISS	MISS	MISS	NA	2	NA	NA		NA	2	MISS	MISS	MISS	MISS
637	9	1	1	NA	1	0	0	0	0	0	0	0	1	0	0	NA	White	1	4	3	2	NA	NA				NA	MISS	MISS	MISS	MISS	MISS	MISS	MISS	MISS	MISS	MISS	MISS	NA	2	NA	NA		NA	2	MISS	MISS	MISS	MISS
638	4	2	2	NA	0	0	0	0	0	0	0	0	1	0	0	NA	White	1	3	2	2	NA	NA				NA	MISS	MISS	MISS	MISS	MISS	MISS	MISS	MISS	MISS	MISS	MISS	NA	2	NA	NA		NA	2	MISS	MISS	MISS	MISS
639	3	2	2	NA	0	0	0	0	0	0	0	0	1	0	0	NA	White	1	2	1	2	NA	NA				NA	MISS	MISS	MISS	MISS	MISS	MISS	MISS	MISS	MISS	MISS	MISS	NA	2	NA	NA		NA	2	MISS	MISS	MISS	MISS
640	6	2	1	NA	1	0	0	1	0	0	0	0	0	0	0	NA	South Asian	0	4	3	2	NA	NA				NA	MISS	MISS	MISS	MISS	MISS	MISS	MISS	MISS	MISS	MISS	MISS	NA	1	skip the dishes	MISS		MISS	1	0	1	0	1
641	3	1	1	NA	1	0	0	0	0	0	0	0	1	0	0	NA	White	1	4	3	2	NA	NA				NA	MISS	MISS	MISS	MISS	MISS	MISS	MISS	MISS	MISS	MISS	MISS	NA	2	NA	NA		NA	2	MISS	MISS	MISS	MISS
642	7	2	2	NA	0	0	0	0	0	0	0	1	0	0	0	NA	Middle Eastern	0	3	2	2	NA	NA				NA	MISS	MISS	MISS	MISS	MISS	MISS	MISS	MISS	MISS	MISS	MISS	NA	2	NA	NA		NA	2	MISS	MISS	MISS	MISS
643	9	2	2	NA	0	0	0	0	0	0	0	0	1	0	0	NA	White	1	3	2	2	NA	NA				NA	MISS	MISS	MISS	MISS	MISS	MISS	MISS	MISS	MISS	MISS	MISS	NA	2	NA	NA		NA	2	MISS	MISS	MISS	MISS
644	7	2	2	NA	0	0	0	0	0	0	0	0	1	0	0	NA	White	1	4	3	2	NA	NA				NA	MISS	MISS	MISS	MISS	MISS	MISS	MISS	MISS	MISS	MISS	MISS	NA	2	NA	NA		NA	2	MISS	MISS	MISS	MISS
645	8	1	1	NA	1	0	0	0	0	0	0	0	1	0	0	NA	White	1	3	2	2	NA	NA				NA	MISS	MISS	MISS	MISS	MISS	MISS	MISS	MISS	MISS	MISS	MISS	NA	2	NA	NA		NA	2	MISS	MISS	MISS	MISS
646	4	1	1	NA	1	0	0	0	0	0	0	0	1	0	0	NA	White	1	4	3	1	McDonald's	McDonald's				1	0	0	1	1	0	0	0	0	1	0	0	NA	1	McDonald's	McDonald's		1	1	1	0	0	1
647	3	1	2	NA	0	0	0	0	1	0	0	0	0	0	0	NA	Southeast Asia	0	3	2	2	NA	NA				NA	MISS	MISS	MISS	MISS	MISS	MISS	MISS	MISS	MISS	MISS	MISS	NA	2	NA	NA		NA	2	MISS	MISS	MISS	MISS
648	6	2	2	NA	0	0	0	0	0	0	0	0	1	0	0	NA	White	1	3	2	2	NA	NA				NA	MISS	MISS	MISS	MISS	MISS	MISS	MISS	MISS	MISS	MISS	MISS	NA	2	NA	NA		NA	2	MISS	MISS	MISS	MISS
649	4	1	1	NA	1	0	0	0	0	0	0	0	1	0	0	NA	White	1	3	2	1	Mcdo	McDonald's				1	0	0	0	0	0	0	0	0	0	1	0	NA	2	NA	NA		NA	2	MISS	MISS	MISS	MISS
650	8	1	1	NA	1	0	0	0	0	0	0	0	1	0	0	NA	White	1	5	3	2	NA	NA				NA	MISS	MISS	MISS	MISS	MISS	MISS	MISS	MISS	MISS	MISS	MISS	NA	2	NA	NA		NA	2	MISS	MISS	MISS	MISS
651	9	1	1	NA	1	0	0	0	0	0	0	0	1	0	0	NA	White	1	3	2	2	NA	NA				NA	MISS	MISS	MISS	MISS	MISS	MISS	MISS	MISS	MISS	MISS	MISS	NA	2	NA	NA		NA	1	1	0	0	0
652	9	1	1	NA	1	0	0	0	0	0	0	0	1	0	0	NA	White	1	2	1	1	McDonald's, coca cola, Monster, ro	McDonald's	Coca-Cola	Monster		3	0	0	0	0	1	0	0	0	0	0	0	NA	1	Tim hortans	Tim Hortons		1	1	0	1	0	1
653	9	1	1	NA	1	0	0	0	0	0	0	0	1	0	0	NA	White	1	4	3	1	tim hortons	Tim Hortons				1	1	0	1	0	0	0	0	0	1	0	0	NA	2	NA	NA		NA	1	1	0	0	1
654	8	1	1	NA	1	0	0	0	0	0	0	0	1	0	0	NA	White	1	2	1	2	NA	NA				NA	MISS	MISS	MISS	MISS	MISS	MISS	MISS	MISS	MISS	MISS	MISS	NA	1	Mr. subs Tim Ho	Mr. Sub	Tim Hortons	2	2	MISS	MISS	MISS	MISS
655	6	1	1	NA	1	0	1	0	0	0	0	0	0	0	0	NA	East Asian	0	3	2	2	NA	NA				NA	MISS	MISS	MISS	MISS	MISS	MISS	MISS	MISS	MISS	MISS	MISS	NA	2	NA	NA		NA	1	1	0	0	1
656	7	2	2	NA	0	0	0	0	0	0	0	0	1	0	0	NA	White	1	4	3	2	NA	NA				NA	MISS	MISS	MISS	MISS	MISS	MISS	MISS	MISS	MISS	MISS	MISS	NA	2	NA	NA		NA	2	MISS	MISS	MISS	MISS
657	7	2	2	NA	0	0	0	0	0	0	0	0	1	0	0	NA	White	1	2	1	2	NA	NA				NA	MISS	MISS	MISS	MISS	MISS	MISS	MISS	MISS	MISS	MISS	MISS	NA	2	NA	NA		NA	2	MISS	MISS	MISS	MISS
658	7	2	2	NA	0	0	1	0	0	0	0	0	0	0	0	NA	East Asian	0	4	3	1	GIRL	MISS				MISS	0	0	1	1	1	0	0	0	0	0	0	NA	1	VFR	MISS		MISS	1	1	0	0	0
659	5	2	2	NA	0	0	0	0	0	0	0	0	1	0	0	NA	White	1	3	2	2	NA	NA				NA	MISS	MISS	MISS	MISS	MISS	MISS	MISS	MISS	MISS	MISS	MISS	NA	2	NA	NA		NA	2	MISS	MISS	MISS	MISS
660	7	2	2	NA	0	0	0	0	0	0	0	0	1	0	0	NA	White	1	3	2	2	NA	NA				NA	MISS	MISS	MISS	MISS	MISS	MISS	MISS	MISS	MISS	MISS	MISS	NA	2	NA	NA		NA	2	MISS	MISS	MISS	MISS
661	6	2	2	NA	0	0	0	0	0	0	0	0	1	0	0	NA	White	1	3	2	2	NA	NA				NA	MISS	MISS	MISS	MISS	MISS	MISS	MISS	MISS	MISS	MISS	MISS	NA	2	NA	NA		NA	2	MISS	MISS	MISS	MISS
662	9	1	1	NA	1	0	0	0	0	0	0	0	1	0	0	NA	White	1	4	3	2	NA	NA				NA	MISS	MISS	MISS	MISS	MISS	MISS	MISS	MISS	MISS	MISS	MISS	NA	2	NA	NA		NA	2	MISS	MISS	MISS	MISS
663	7	1	1	NA	1	0	0	0	0	0	0	0	1	0	0	NA	White	1	5	3	2	NA	NA				NA	MISS	MISS	MISS	MISS	MISS	MISS	MISS	MISS	MISS	MISS	MISS	NA	2	NA	NA		NA	2	MISS	MISS	MISS	MISS
664	7	1	1	NA	1	0	0	0	0	0	0	0	1	0	0	NA	White	1	2	1	2	NA	NA				NA	MISS	MISS	MISS	MISS	MISS	MISS	MISS	MISS	MISS	MISS	MISS	NA	2	NA	NA		NA	2	MISS	MISS	MISS	MISS
665	6	1	1	NA	1	0	0	0	0	0	0	0	1	0	0	NA	White	1	2	1	1	MC do	McDonald's				1	1	0	0	1	1	0	0	0	0	0	0	NA	2	NA	NA		NA	2	MISS	MISS	MISS	MISS
666	8	2	2	NA	0	0	0	0	0	0	0	0	1	0	0	NA	White	1	3	2	2	NA	NA				NA	MISS	MISS	MISS	MISS	MISS	MISS	MISS	MISS	MISS	MISS	MISS	NA	2	NA	NA		NA	2	MISS	MISS	MISS	MISS
667	6	1	1	NA	1	0	0	0	0	0	0	0	1	0	0	NA	White	1	4	3	2	NA	NA				NA	MISS	MISS	MISS	MISS	MISS	MISS	MISS	MISS	MISS	MISS	MISS	NA	2	NA	NA		NA	2	MISS	MISS	MISS	MISS
668	2	1	1	NA	1	0	0	0	0	0	0	0	1	0	0	NA	White	1	2	1	2	NA	NA				NA	MISS	MISS	MISS	MISS	MISS	MISS	MISS	MISS	MISS	MISS	MISS	NA	2	NA	NA		NA	2	MISS	MISS	MISS	MISS
669	5	2	2	NA	0	0	0	0	0	0	0	0	1	0	0	NA	White	1	2	1	2	NA	NA				NA	MISS	MISS	MISS	MISS	MISS	MISS	MISS	MISS	MISS	MISS	MISS	NA	2	NA	NA		NA	2	MISS	MISS	MISS	MISS
670	4	1	1	NA	1	0	0	0	0	0	0	0	1	0	0	NA	White	1	2	1	2	NA	NA				NA	MISS	MISS	MISS	MISS	MISS	MISS	MISS	MISS	MISS	MISS	MISS	NA	2	NA	NA		NA	2	MISS	MISS	MISS	MISS
671	2	2	2	NA	0	0	0	0	0	0	0	0	1	0	0	NA	White	1	4	3	2	NA	NA				NA	MISS	MISS	MISS	MISS	MISS	MISS	MISS	MISS	MISS	MISS	MISS	NA	2	NA	NA		NA	2	MISS	MISS	MISS	MISS
672	8	2	2	NA	0	0	1	0	0	0	0	0	0	0	0	NA	East Asian	0	2	1	2	NA	NA				NA	MISS	MISS	MISS	MISS	MISS	MISS	MISS	MISS	MISS	MISS	MISS	NA	2	NA	NA		NA	2	MISS	MISS	MISS	MISS
673	2	2	2	NA	0	0	0	0	0	0	0	0	1	0	0	NA	White	1	2	1	2	NA	NA				NA	MISS	MISS	MISS	MISS	MISS	MISS	MISS	MISS	MISS	MISS	MISS	NA	2	NA	NA		NA	2	MISS	MISS	MISS	MISS
674	8	2	2	NA	0	0	0	0	0	0	1	0	0	0	0	NA	Latin	0	2	1	2	NA	NA				NA	MISS	MISS	MISS	MISS	MISS	MISS	MISS	MISS	MISS	MISS	MISS	NA	1	mcdonalds	McDonald's		1	1	1	0	0	0
675	3	1	1	NA	1	0	0	0	0	0	0	0	1	0	0	NA	White	1	4	3	2	NA	NA				NA	MISS	MISS	MISS	MISS	MISS	MISS	MISS	MISS	MISS	MISS	MISS	NA	2	NA	NA		NA	2	MISS	MISS	MISS	MISS
676	8	1	1	NA	1	0	0	0	0	0	0	0	1	0	0	NA	White	1	5	3	2	NA	NA				NA	MISS	MISS	MISS	MISS	MISS	MISS	MISS	MISS	MISS	MISS	MISS	NA	2	NA	NA		NA	2	MISS	MISS	MISS	MISS
677	5	1	1	NA	1	0	0	0	0	0	0	0	1	0	0	NA	White	1	3	2	2	NA	NA				NA	MISS	MISS	MISS	MISS	MISS	MISS	MISS	MISS	MISS	MISS	MISS	NA	2	NA	NA		NA	2	MISS	MISS	MISS	MISS
678	2	2	2	NA	0	0	0	0	0	0	0	0	1	0	0	NA	White	1	3	2	2	NA	NA				NA	MISS	MISS	MISS	MISS	MISS	MISS	MISS	MISS	MISS	MISS	MISS	NA	2	NA	NA		NA	1	1	1	0	0
679	6	2	2	NA	0	0	0	0	0	0	0	0	1	0	0	NA	White	1	3	2	1	McDonalds or Pizza Hut !	McDonald's	Pizza Hut			2	0	0	0	0	1	0	1	0	0	0	0	NA	2	NA	NA		NA	1	1	1	0	0
680	5	1	1	NA	1	0	0	0	0	0	0	0	1	0	0	NA	White	1	3	2	1	Coke	Coca-Cola				1	0	0	0	0	0	0	0	0	1	0	0	NA	1	Mcdonal Tim	McDonald's	Tim Hortons	2	2	MISS	MISS	MISS	MISS
681	3	1	1	NA	1	0	0	0	0	0	0	0	1	0	0	NA	White	1	2	1	2	NA	NA				NA	MISS	MISS	MISS	MISS	MISS	MISS	MISS	MISS	MISS	MISS	MISS	NA	2	NA	NA		NA	2	MISS	MISS	MISS	MISS
682	6	1	1	NA	1	0	0	0	0	0	0	0	1	0	0	NA	White	1	3	2	2	NA	NA				NA	MISS	MISS	MISS	MISS	MISS	MISS	MISS	MISS	MISS	MISS	MISS	NA	2	NA	NA		NA	2	MISS	MISS	MISS	MISS
683	9	2	2	NA	0	0	1	0	0	0	0	0	0	0	0	NA	East Asian	0	2	1	2	NA	NA				NA	MISS	MISS	MISS	MISS	MISS	MISS	MISS	MISS	MISS	MISS	MISS	NA	2	NA	NA		NA	2	MISS	MISS	MISS	MISS
684	8	2	2	NA	0	0	0	0	0	0	0	0	1	0	0	NA	White	1	4	3	2	NA	NA				NA	MISS	MISS	MISS	MISS	MISS	MISS	MISS	MISS	MISS	MISS	MISS	NA	2	NA	NA		NA	2	MISS	MISS	MISS	MISS
685	5	1	1	NA	1	0	0	0	0	0	0	0	1	0	0	NA	White	1	3	2	2	NA	NA				NA	MISS	MISS	MISS	MISS	MISS	MISS	MISS	MISS	MISS	MISS	MISS	NA	2	NA	NA		NA	2	MISS	MISS	MISS	MISS
686	6	2	2	NA	0	0	0	0	0	0	0	0	1	0	0	NA	White	1	4	3	2	NA	NA				NA	MISS	MISS	MISS	MISS	MISS	MISS	MISS	MISS	MISS	MISS	MISS	NA	1	Starbucks	Starbucks		1	2	MISS	MISS	MISS	MISS
687	3	1	1	NA	1	0	0	0	0	0	0	0	1	0	0	NA	White	1	4	3	2	NA	NA				NA	MISS	MISS	MISS	MISS	MISS	MISS	MISS	MISS	MISS	MISS	MISS	NA	2	NA	NA		NA	2	MISS	MISS	MISS	MISS
688	9	1	1	NA	1	0	0	0	0	0	0	0	1	0	0	NA	White	1	3	2	2	NA	NA				NA	MISS	MISS	MISS	MISS	MISS	MISS	MISS	MISS	MISS	MISS	MISS	NA	1	starbucks mcdon	Starbucks	McDonald's	2	2	MISS	MISS	MISS	MISS
689	2	2	2	NA	0	0	0	0	0	0	0	0	1	0	0	NA	White	1	4	3	2	NA	NA				NA	MISS	MISS	MISS	MISS	MISS	MISS	MISS	MISS	MISS	MISS	MISS	NA	2	NA	NA		NA	2	MISS	MISS	MISS	MISS
690	5	1	1	NA	1	0	0	0	0	0	0	0	1	0	0	NA	White	1	5	3	1	Coca-cola, Mcdo, Prime, Pringles	Coca-Cola	McDonald's	PRIME	Pringles	4	0	1	0	0	1	0	0	0	0	1	0	NA	2	NA	NA		NA	2	MISS	MISS	MISS	MISS
691	6	2	2	NA	0	0	0	0	0	0	0	0	1	0	0	NA	White	1	2	1	2	NA	NA				NA	MISS	MISS	MISS	MISS	MISS	MISS	MISS	MISS	MISS	MISS	MISS	NA	2	NA	NA		NA	2	MISS	MISS	MISS	MISS
692	8	1	1	NA	1	0	0	0	0	0	0	0	1	0	0	NA	White	1	4	3	2	NA	NA				NA	MISS	MISS	MISS	MISS	MISS	MISS	MISS	MISS	MISS	MISS	MISS	NA	2	NA	NA		NA	2	MISS	MISS	MISS	MISS
693	9	1	1	NA	1	0	0	0	0	0	0	0	1	0	0	NA	White	1	1	1	2	NA	NA				NA	MISS	MISS	MISS	MISS	MISS	MISS	MISS	MISS	MISS	MISS	MISS	NA	2	NA	NA		NA	1	1	0	0	1
694	5	1	1	NA	1	0	0	0	0	0	0	0	1	0	0	NA	White	1	2	1	2	NA	NA				NA	MISS	MISS	MISS	MISS	MISS	MISS	MISS	MISS	MISS	MISS	MISS	NA	1	Tim Horton mcdon	Tim Hortons	McDonald's	2	2	MISS	MISS	MISS	MISS
695	8	2	2	NA	0	0	0	0	0	0	0	0	1	0	0	NA	White	1	2	1	2	NA	NA				NA	MISS	MISS	MISS	MISS	MISS	MISS	MISS	MISS	MISS	MISS	MISS	NA	2	NA	NA		NA	2	MISS	MISS	MISS	MISS
696	8	1	1	NA	1	0	1	0	0	0	0	0	0	0	0	NA	East Asian	0	4	3	2	NA	NA				NA	MISS	MISS	MISS	MISS	MISS	MISS	MISS	MISS	MISS	MISS	MISS	NA	1	Tim Hortons, McD	Tim Hortons	McDonald's	2	1	0	1	0	0
697	5	2	2	NA	0	0	0	0	0	0	0	0	1	0	0	NA	White	1	1	1	1	McDonalds Starbucks Tim Hortons	McDonald's	Starbucks	Tim Hortons		3	1	1	0	0	1	0	1	0	0	0	0	NA	2	NA	NA		NA	1	1	1	0	1
698	9	1	1	NA	1	0	0	0	0	0	0	0	1	0	0	NA	White	1	3	2	1	McDonald's, Sportschek, Adidas	McDonald's				1	0	1	0	0	0	0	0	0	0	0	0	NA	2	NA	NA		NA	1	1	0	0	0
699	8	2	2	NA	0	0	0	0	0	0	0	0	1	0	0	NA	White	1	4	3	2	NA	NA				NA	MISS	MISS	MISS	MISS	MISS	MISS	MISS	MISS	MISS	MISS	MISS	NA	2	NA	NA		NA	2	MISS	MISS	MISS	MISS
700	9	2	1	NA	1	0	0	0	0	0	0	0	1	0	0	NA	White	1	1	1	2	NA	NA				NA	MISS	MISS	MISS	MISS	MISS	MISS	MISS	MISS	MISS	MISS	MISS	NA	2	NA	NA		NA	2	MISS	MISS	MISS	MISS
701	5	2	2	NA	0	1	0	0	0	0	0	0	1	0	0	NA	Other or mixed	0	3	2	2	NA	NA				NA	MISS	MISS	MISS	MISS	MISS	MISS	MISS	MISS	MISS	MISS	MISS	NA	2	NA	NA		NA	2	MISS	MISS	MISS	MISS
702	4	1	1	NA	1	0	0	0	0	0	0	0	1	0	0	NA	White	1	3	2	1	Mcdonald	McDonald's				1	1	1	0	1	0	0	0	0	1	0	0	NA	1	Burger King	Burger King		1	1	1	1	0	1
703	8	1	1	NA	1	0	0	0	0	0	0	0	1	0	0	NA	White	1	3	2	2	NA	NA				NA	MISS	MISS	MISS	MISS	MISS	MISS	MISS	MISS	MISS	MISS	MISS	NA	2	NA	NA		NA	2	MISS	MISS	MISS	MISS
704	4	2	2	NA	0	1	0	0	0	0	0	0	0	0	0	NA	Black	0	1	1	1	Coca cola	Coca-Cola				1	1	0	0	0	1	0	1	0	1	0	0	NA	1	Uber eats	MISS		MISS	1	1	1	0	1
705	7	1	1	NA	1	0	0	0	0	0	0	0	1	0	0	NA	White	1	3	2	2	NA	NA				NA	MISS	MISS	MISS	MISS	MISS	MISS	MISS	MISS	MISS	MISS	MISS	NA	2	NA	NA		NA	2	MISS	MISS	MISS	MISS
706	3	1	1	NA	1	0	0	0	0	0	0	0	1	0	0	NA	White	1	3	2	2	NA	NA				NA	MISS	MISS	MISS	MISS	MISS	MISS	MISS	MISS	MISS	MISS	MISS	NA	2	NA	NA		NA	2	MISS	MISS	MISS	MISS
707	5	2	2	NA	0	0	0	0	0	0	0	0	1	0	0	NA	White	1	3	2	2	NA	NA				NA	MISS	MISS	MISS	MISS	MISS	MISS	MISS	MISS	MISS	MISS	MISS	NA	2	NA	NA		NA	2	MISS	MISS	MISS	MISS
708	5	1	1	NA	1	0	0	0	0	0	0	0	1	0	0	NA	White	1	2	1	2	NA	NA				NA	MISS	MISS	MISS	MISS	MISS	MISS	MISS	MISS	MISS	MISS	MISS	NA	2	NA	NA		NA	2	MISS	MISS	MISS	MISS
709	9	1	1	NA	1	0	0	1	0	0	0	0	0	0	0	NA	South Asian	0	5	3	2	NA	NA				NA	MISS	MISS	MISS	MISS	MISS	MISS	MISS	MISS	MISS	MISS	MISS	NA	2	NA	NA		NA	2	MISS	MISS	MISS	MISS
710	2	1	1	NA	1	0	0	0	0	0	0	0	1	0	0	NA	White	1	5	3	1	Macdo pepsi coca cola	McDonald's	Pepsi	Coca-Cola		3	0	0	0	0	1	0	0	0	0	0	0	NA	1	Redbull macdo pe	Red Bull	McDonald's	2	2	MISS	MISS	MISS	MISS
711	5	1	1	NA	1	0	0	0	0	0	0	0	1	0	0	NA	White	1	1	1	2	NA	NA				NA	MISS	MISS	MISS	MISS	MISS	MISS	MISS	MISS	MISS	MISS	MISS	NA	2	NA	NA		NA	2	MISS	MISS	MISS	MISS
712	3	2	2	NA	0	0	0	0	0	0	0	0	1	0	0	NA	White	1	2	1	1	The McDonald's boy having food	McDonald's				1	1	0	0	0	1	0	0	0	1	1	0	NA	1	Mcdonald, uber e	McDonald's		1	1	1	1	0	1
713	9	2	2	NA	0	0	0	0	0	0	0	0	1	0	0	NA	White	1	2	1	1	Aucun	MISS				MISS	1	1	1	0	0	1	0	1	0	0	0	NA	1	Doordash McDona	McDonald's		1	1	0	0	0	1
714	6	2	2	NA	0	0	0	0	0	0	0	0	1	0	0	NA	White	1	3	2	2	NA	NA				NA	MISS	MISS	MISS	MISS	MISS	MISS	MISS	MISS	MISS	MISS	MISS	NA	2	NA	NA		NA	2	MISS	MISS	MISS	MISS
715	5	2	2	NA	0	0	0	0	0	0	0	0	1	0	0	NA	White	1	4	3	1	Mcdonalds	McDonald's				1	0	0	1	0	0	0	0	0	1	0	0	NA	2	NA	NA		NA	2	MISS	MISS	MISS	MISS
716	4	1	1	NA	1	0	0	0	0	0	0	0	1	0	0	NA	White	1	2	1	2	NA	NA				NA	MISS	MISS	MISS	MISS	MISS	MISS	MISS	MISS	MISS	MISS	MISS	NA	2	NA	NA		NA	2	MISS	MISS	MISS	MISS
717	8	1	1	NA	1	0	0	0	0	0	0	0	1	0	0	NA	White	1	4	3	2	NA	NA				NA	MISS	MISS	MISS	MISS	MISS	MISS	MISS	MISS	MISS	MISS	MISS	NA	2	NA	NA		NA	2	MISS	MISS	MISS	MISS
718	7	2	1	NA	1	0	0	0	0	0	0	0	1	0	0	NA	White	1	2	1	2	NA	NA				NA	MISS	MISS	MISS	MISS	MISS	MISS	MISS	MISS	MISS	MISS	MISS	NA	2	NA	NA		NA	2	MISS	MISS	MISS	MISS
719	7	1	1	NA	1	0	0	0	0	0	0	0	1	0	0	NA	White	1	2	1	2	NA	NA				NA	MISS	MISS	MISS	MISS	MISS	MISS	MISS	MISS	MISS	MISS	MISS	NA	2	NA	NA		NA	2	MISS	MISS	MISS	MISS
720	6	2	2	NA	0	0	0	0	0	0	0	0	1	0	0	NA	White	1	3	2	2	NA	NA				NA	MISS	MISS	MISS	MISS	MISS	MISS	MISS	MISS	MISS	MISS	MISS	NA	2	NA	NA		NA	2	MISS	MISS	MISS	MISS
721	9	2	2	NA	0	1	0	0	0	0	0	0	0	0	0	NA	Black	0	2	1	2	NA	NA				NA	MISS	MISS	MISS	MISS	MISS	MISS	MISS	MISS	MISS	MISS	MISS	NA	2	NA	NA		NA	2	MISS	MISS	MISS	MISS
722	6	2	2	NA	0	0	0	0	1	0	0	0	0	0	0	NA	Southeast Asia	0	2	1	1	McDonald‚Äö√Ñ√∂‚àö√ë‚àö¬•s	McDonald's				1	0	0	0	0	1	0	0	0	0	0	0	NA	1	Starbucks	Starbucks		1	1	1	1	0	1
723	7	1	1	NA	1	0	0	0	0	0	0	0	1	0	0	NA	White	1	3	2	2	NA	NA				NA	MISS	MISS	MISS	MISS	MISS	MISS	MISS	MISS	MISS	MISS	MISS	NA	2	NA	NA		NA	2	MISS	MISS	MISS	MISS
724	6	2	1	NA	1	0	1	0	0	0	0	0	0	0	0	NA	East Asian	0	1	1	2	NA	NA				NA	MISS	MISS	MISS	MISS	MISS	MISS	MISS	MISS	MISS	MISS	MISS	NA	2	NA	NA		NA	2	MISS	MISS	MISS	MISS
725	8	2	2	NA	0	0	0	0	0	0	0	1	0	0	0	NA	Middle Eastern	0	2	1	2	NA	NA				NA	MISS	MISS	MISS	MISS	MISS	MISS	MISS	MISS	MISS	MISS	MISS	NA	2	NA	NA		NA	2	MISS	MISS	MISS	MISS
726	5	2	2	NA	0	0	1	0	0	0	0	0	0	0	0	NA	East Asian	0	4	3	2	NA	NA				NA	MISS	MISS	MISS	MISS	MISS	MISS	MISS	MISS	MISS	MISS	MISS	NA	2	NA	NA		NA	2	MISS	MISS	MISS	MISS
727	5	2	2	NA	0	0	0	0	0	0	0	0	1	0	0	NA	White	1	3	2	2	NA	NA				NA	MISS	MISS	MISS	MISS	MISS	MISS	MISS	MISS	MISS	MISS	MISS	NA	2	NA	NA		NA	2	MISS	MISS	MISS	MISS
728	7	2	2	NA	0	0	0	1	0	0	0	0	0	0	0	NA	South Asian	0	4	3	1	Timhorton	Tim Hortons				1	0	0	1	0	0	0	1	0	0	0	0	NA	1	Tim horton	Tim Hortons		1	1	1	0	0	0
729	9	2	2	NA	0	0	0	0	0	0	0	0	1	0	0	NA	White	1	3	2	2	NA	NA				NA	MISS	MISS	MISS	MISS	MISS	MISS	MISS	MISS	MISS	MISS	MISS	NA	2	NA	NA		NA	2	MISS	MISS	MISS	MISS
730	6	2	2	NA	0	0	0	0	0	0	0	0	1	0	0	NA	White	1	2	1	2	NA	NA				NA	MISS	MISS	MISS	MISS	MISS	MISS	MISS	MISS	MISS	MISS	MISS	NA	1	tim horton mcdon	Tim Hortons	McDonald's	2	2	MISS	MISS	MISS	MISS
731	2	1	1	NA	1	0	0	0	0	0	0	0	1	0	0	NA	White	1	2	1	2	NA	NA				NA	MISS	MISS	MISS	MISS	MISS	MISS	MISS	MISS	MISS	MISS	MISS	NA	2	NA	NA		NA	2	MISS	MISS	MISS	MISS
732	9	1	1	NA	1	0	0	0	0	0	0	0	1	0	0	NA	White	1	5	3	2	NA	NA				NA	MISS	MISS	MISS	MISS	MISS	MISS	MISS	MISS	MISS	MISS	MISS	NA	2	NA	NA		NA	2	MISS	MISS	MISS	MISS
733	2	2	2	NA	0	0	0	0	0	0	0	0	1	0	0	NA	White	1	2	1	2	NA	NA				NA	MISS	MISS	MISS	MISS	MISS	MISS	MISS	MISS	MISS	MISS	MISS	NA	1	McDonald's	McDonald's		1	2	MISS	MISS	MISS	MISS
734	7	1	1	NA	1	0	0	0	0	0	0	0	1	0	0	NA	White	1	4	3	1	Je n‚Äö√Ñ√∂‚àö√ë‚àö¬•ai pas compri	MISS				MISS	0	0	1	0	0	0	0	0	1	1	0	NA	1	Mc Donald Su	McDonald's		1	1	1	0	0	0
735	8	1	1	NA	1	0	0	1	0	0	0	0	0	0	0	NA	South Asian	0	2	1	2	NA	NA				NA	MISS	MISS	MISS	MISS	MISS	MISS	MISS	MISS	MISS	MISS	MISS	NA	1	McDonald's Star	McDonald's	Starbucks	2	1	1	1	0	1
736	8	2	2	NA	0	1	0	0	0	0	0	0	0	0	0	NA	Black	0	3	2	2	NA	NA				NA	MISS	MISS	MISS	MISS	MISS	MISS	MISS	MISS	MISS	MISS	MISS	NA	2	NA	NA		NA	1	1	1	0	0
737	6	2	2	NA	0	0	0	0	0	0	0	0	1	0	0	NA	White	1	1	1	2	NA	NA				NA	MISS	MISS	MISS	MISS	MISS	MISS	MISS	MISS	MISS	MISS	MISS	NA	2	NA	NA		NA	2	MISS	MISS	MISS	MISS
738	9	2	2	NA	0	0	0	0	0	0	0	0	1	0	0	NA	White	1	2	1	1	COKE	Coca-Cola				1	0	0	0	0	1	0	1	0	0	1	0	NA	1	BUGER KING MCDO	Burger King	McDonald's	2	2	MISS	MISS	MISS	MISS
739	5	2	2	NA	0	0	0	0	0	0	0	0	1	0	0	NA	White	1	3	2	2	NA	NA				NA	MISS	MISS	MISS	MISS	MISS	MISS	MISS	MISS	MISS	MISS	MISS	NA	2	NA	NA		NA	2	MISS	MISS	MISS	MISS
740	3	2	2	NA	0	0	0	0	0	0	0	0	1	0	0	NA	White	1	2	1	2	NA	NA				NA	MISS	MISS	MISS	MISS	MISS	MISS	MISS	MISS	MISS	MISS	MISS	NA	2	NA	NA		NA	2	MISS	MISS	MISS	MISS
741	8	2	2	NA	0	0	0	0	0	0	0	0	1	0	0	NA	White	1	3	2	2	NA	NA				NA	MISS	MISS	MISS	MISS	MISS	MISS	MISS	MISS	MISS	MISS	MISS	NA	2	NA	NA		NA	2	MISS	MISS	MISS	MISS
742	8	2	2	NA	0	0	0	0	0	0	0	0	1	0	0	NA	White	1	2	1	2	NA	NA				NA	MISS	MISS	MISS	MISS	MISS	MISS	MISS	MISS	MISS	MISS	MISS	NA	1	Tim Hortons McD	Tim Hortons	McDonald's	2	2	MISS	MISS	MISS	MISS
743	6	2	2	NA	0	0	0	0	0	0	0	0	1	0	0	NA	White	1	2	1	2	NA	NA				NA	MISS	MISS	MISS	MISS	MISS	MISS	MISS	MISS	MISS	MISS	MISS	NA	2	NA	NA		NA	2	MISS	MISS	MISS	MISS
744	4	2	1	NA	1	0	0	0	0	0	0	1	0	0	0	NA	Middle Eastern	0	2	1	2	NA	NA				NA	MISS	MISS	MISS	MISS	MISS	MISS	MISS	MISS	MISS	MISS	MISS	NA	2	NA	NA		NA	2	MISS	MISS	MISS	MISS
745	7	1	1	NA	1	0	0	0	0	0	0	0	1	0	0	NA	White	1	3	2	2	NA	NA				NA	MISS	MISS	MISS	MISS	MISS	MISS	MISS	MISS	MISS	MISS	MISS	NA	2	NA	NA		NA	2	MISS	MISS	MISS	MISS
746	6	2	2	NA	0	0	1	0	0	0	0	0	0	0	0	NA	East Asian	0	4	3	2	NA	NA				NA	MISS	MISS	MISS	MISS	MISS	MISS	MISS	MISS	MISS	MISS	MISS	NA	1	McDonald's	McDonald's		1	2	MISS	MISS	MISS	MISS
747	5	1	1	NA	1	0	0	0	0	0	0	0	1	0	0	NA	White	1	2	1	2	NA	NA				NA	MISS	MISS	MISS	MISS	MISS	MISS	MISS	MISS	MISS	MISS	MISS	NA	2	NA	NA		NA	2	MISS	MISS	MISS	MISS
748	2	2	2	NA	0	0	0	0	0	0	0	0	1	0	0	NA	White	1	3	2	2	NA	NA				NA	MISS	MISS	MISS	MISS	MISS	MISS	MISS	MISS	MISS	MISS	MISS	NA	2	NA	NA		NA	2	MISS	MISS	MISS	MISS
749	5	2	2	NA	0	0	0	0	0	0	0	0	1	0	0	NA	White	1	3	2	2	NA	NA				NA	MISS	MISS	MISS	MISS	MISS	MISS	MISS	MISS	MISS	MISS	MISS	NA	2	NA	NA		NA	2	MISS	MISS	MISS	MISS
750	9	1	1	NA	1	0	0	0	0	0	0	0	1	0	0	NA	White	1	3	2	2	NA	NA				NA	MISS	MISS	MISS	MISS	MISS	MISS	MISS	MISS	MISS	MISS	MISS	NA	2	NA	NA		NA	1	1	0	0	0
751	2	1	1	NA	1	0	0	0	0	0	0	0	1	0	0	NA	White	1	1	1	2	NA	NA				NA	MISS	MISS	MISS	MISS	MISS	MISS	MISS	MISS	MISS	MISS	MISS	NA	2	NA	NA		NA	2	MISS	MISS	MISS	MISS
752	9	1	1	NA	1	0	0	0	0	0	0	0	1	0	0	NA	White	1	3	2	2	NA	NA				NA	MISS	MISS	MISS	MISS	MISS	MISS	MISS	MISS	MISS	MISS	MISS	NA	2	NA	NA		NA	2	MISS	MISS	MISS	MISS
753	4	1	1	NA	1	0	0	0	0	0	0	1	0	0	0	NA	Middle Eastern	0	2	1	1	Whooper	Burger King				1	0	1	0	0	0	1	1	0	0	0	0	NA	1	Tim's McDonald'	Tim Hortons	McDonald's	2	1	1	1	0	1
754	6	1	1	NA	1	0	0	0	0	0	0	0	1	0	0	NA	White	1	1	1	2	NA	NA				NA	MISS	MISS	MISS	MISS	MISS	MISS	MISS	MISS	MISS	MISS	MISS	NA	2	NA	NA		NA	2	MISS	MISS	MISS	MISS
755	5	1	1	NA	1	0	0	0	0	0	0	0	1	0	0	NA	White	1	2	1	2	NA	NA				NA	MISS	MISS	MISS	MISS	MISS	MISS	MISS	MISS	MISS	MISS	MISS	NA	2	NA	NA		NA	2	MISS	MISS	MISS	MISS
756	9	2	2	NA	0	0	0	0	0	0	0	0	1	0	0	NA	White	1	3	2	2	NA	NA				NA	MISS	MISS	MISS	MISS	MISS	MISS	MISS	MISS	MISS	MISS	MISS	NA	2	NA	NA		NA	2	MISS	MISS	MISS	MISS
757	5	2	2	NA	0	0	0	1	0	0	0	0	0	0	0	NA	South Asian	0	3	2	1	Mcdonalds	McDonald's				1	0	0	0	1	1	0	0	0	0	0	0	NA	1	McDonald's	McDonald's		1	1	1	1	0	1
758	2	1	1	NA	1	0	0	0	0	0	0	0	1	0	0	NA	White	1	3	2	2	NA	NA				NA	MISS	MISS	MISS	MISS	MISS	MISS	MISS	MISS	MISS	MISS	MISS	NA	2	NA	NA		NA	2	MISS	MISS	MISS	MISS
759	2	1	1	NA	1	1	0	0	0	0	0	0	0	0	0	NA	Black	0	3	2	1	Wendy's, Tim Hortons, mcdonalds	Wendy's	Tim Hortons	McDonald's		3	0	1	1	0	0	0	0	0	1	0	0	NA	2	NA	NA		NA	2	MISS	MISS	MISS	MISS
760	9	1	1	NA	1	0	0	0	0	0	0	0	1	0	0	NA	White	1	4	3	2	NA	NA				NA	MISS	MISS	MISS	MISS	MISS	MISS	MISS	MISS	MISS	MISS	MISS	NA	1	McDonald	McDonald's		1	1	1	0	0	0
761	8	2	2	NA	0	1	0	0	0	0	0	0	0	0	0	NA	Black	0	2	1	2	NA	NA				NA	MISS	MISS	MISS	MISS	MISS	MISS	MISS	MISS	MISS	MISS	MISS	NA	1	TIME HORTONS MC	Tim Hortons	McDonald's	2	1	1	1	0	1
762	9	1	1	NA	1	0	0	0	0	0	0	0	1	0	0	NA	White	1	2	1	1	mc donald	McDonald's				1	0	0	1	0	0	0	0	0	0	0	0	NA	2	NA	NA		NA	2	MISS	MISS	MISS	MISS
763	6	1	1	NA	1	0	0	0	0	0	0	0	1	0	0	NA	White	1	4	3	1	McDonald‚Äö√Ñ√∂‚àö√ë‚àö¬•s and Tim	McDonald's	Tim Hortons			2	1	1	0	1	1	1	1	0	1	0	0	NA	1	Tim Hortons,McDo	Tim Hortons	McDonald's	2	1	0	1	0	1
764	5	1	1	NA	1	0	0	0	0	0	0	0	1	0	0	NA	White	1	5	3	2	NA	NA				NA	MISS	MISS	MISS	MISS	MISS	MISS	MISS	MISS	MISS	MISS	MISS	NA	2	NA	NA		NA	2	MISS	MISS	MISS	MISS
765	4	2	2	NA	0	1	0	0	0	0	0	0	0	0	0	NA	Black	0	2	1	2	NA	NA				NA	MISS	MISS	MISS	MISS	MISS	MISS	MISS	MISS	MISS	MISS	MISS	NA	1	McDonald	McDonald's		1	1	1	0	0	0
766	7	2	2	NA	0	0	0	0	0	0	0	0	1	0	0	NA	White	1	2	1	2	NA	NA				NA	MISS	MISS	MISS	MISS	MISS	MISS	MISS	MISS	MISS	MISS	MISS	NA	2	NA	NA		NA	1	1	0	0	0
767	4	2	2	NA	0	0	0	0	0	0	0	0	1	0	0	NA	White	1	2	1	2	NA	NA				NA	MISS	MISS	MISS	MISS	MISS	MISS	MISS	MISS	MISS	MISS	MISS	NA	2	NA	NA		NA	2	MISS	MISS	MISS	MISS
768	9	2	2	NA	0	0	0	0	0	0	0	0	1	0	0	NA	White	1	3	2	2	NA	NA				NA	MISS	MISS	MISS	MISS	MISS	MISS	MISS	MISS	MISS	MISS	MISS	NA	2	NA	NA		NA	2	MISS	MISS	MISS	MISS
769	7	2	2	NA	0	0	0	0	0	0	0	0	0	1	0	M	Other or mixed	0	2	1	2	NA	NA				NA	MISS	MISS	MISS	MISS	MISS	MISS	MISS	MISS	MISS	MISS	MISS	NA	1	Starbucks	Starbucks		1	2	MISS	MISS	MISS	MISS
770	6	2	2	NA	0	1	0	0	0	0	0	0	0	0	0	NA	Black	0	2	1	2	NA	NA				NA	MISS	MISS	MISS	MISS	MISS	MISS	MISS	MISS	MISS	MISS	MISS	NA	1	Mc donalds Tim	McDonald's	Tim Hortons	2	1	1	1	0	1
771	4	2	2	NA	0	0	0	0	0	0	0	0	1	0	0	NA	White	1	3	2	2	NA	NA				NA	MISS	MISS	MISS	MISS	MISS	MISS	MISS	MISS	MISS	MISS	MISS	NA	2	NA	NA		NA	1	0	1	0	0
772	8	2	96	D	1	0	0	0	0	0	0	0	1	0	0	NA	White	1	3	2	2	NA	NA				NA	MISS	MISS	MISS	MISS	MISS	MISS	MISS	MISS	MISS	MISS	MISS	NA	2	NA	NA		NA	2	MISS	MISS	MISS	MISS
773	5	1	1	NA	1	0	0	0	0	0	0	0	1	0	0	NA	White	1	2	1	2	NA	NA				NA	MISS	MISS	MISS	MISS	MISS	MISS	MISS	MISS	MISS	MISS	MISS	NA	1	Mc Donald Burge	McDonald's	Burger King	2	2	MISS	MISS	MISS	MISS
774	4	2	2	NA	0	0	0	0	0	0	0	0	1	0	0	NA	White	1	3	2	2	NA	NA				NA	MISS	MISS	MISS	MISS	MISS	MISS	MISS	MISS	MISS	MISS	MISS	NA	2	NA	NA		NA	2	MISS	MISS	MISS	MISS
775	3	2	2	NA	0	0	0	0	0	0	0	0	1	0	0	NA	White	1	1	1	1	Coca-Cola	Coca-Cola				1	0	0	0	0	1	0	0	0	0	0	0	NA	2	NA	NA		NA	2	MISS	MISS	MISS	MISS
776	5	2	2	NA	0	0	0	0	0	1	0	0	1	0	0	NA	Other or mixed	0	2	1	1	mcdonalds pepsi	McDonald's	Pepsi			2	1	1	1	1	1	1	1	1	1	1	0	NA	1	mcdonalds	McDonald's		1	1	1	1	0	0
777	6	2	2	NA	0	0	0	0	0	0	0	0	1	0	0	NA	White	1	4	3	1	Mcdonald	McDonald's				1	0	0	0	0	1	0	0	0	1	0	0	NA	2	NA	NA		NA	1	1	1	0	1
778	7	2	2	NA	0	0	1	0	0	0	0	0	0	0	0	NA	East Asian	0	2	1	1	Chh. Vvbbb	MISS				MISS	0	0	1	1	0	1	0	0	0	0	0	NA	1	Tims	Tim Hortons		1	1	1	1	0	1
779	4	1	1	NA	1	0	0	0	0	0	0	0	1	0	0	NA	White	1	3	2	2	NA	NA				NA	MISS	MISS	MISS	MISS	MISS	MISS	MISS	MISS	MISS	MISS	MISS	NA	2	NA	NA		NA	2	MISS	MISS	MISS	MISS
780	6	2	2	NA	0	0	0	0	0	0	0	0	1	0	0	NA	White	1	3	2	1	Love cute boys	MISS				MISS	1	0	0	0	0	0	0	0	0	0	0	NA	1	Macdonald, Tim,	McDonald's	Tim Hortons	2	2	MISS	MISS	MISS	MISS
781	9	2	2	NA	0	0	0	0	0	0	0	1	0	0	0	NA	Middle Eastern	0	4	3	1	Ariana grande	MISS				MISS	0	0	0	0	0	0	0	1	0	1	0	NA	1	Uber eats	MISS		MISS	1	1	0	0	0
782	6	1	1	NA	1	0	0	0	0	0	0	0	1	0	0	NA	White	1	4	3	2	NA	NA				NA	MISS	MISS	MISS	MISS	MISS	MISS	MISS	MISS	MISS	MISS	MISS	NA	1	McDonald Tim H	McDonald's	Tim Hortons	2	2	MISS	MISS	MISS	MISS
783	4	2	2	NA	0	0	0	0	0	0	1	0	0	0	0	NA	Latin	0	4	3	1	Facebook	MISS				MISS	0	1	0	0	1	0	0	0	0	0	0	NA	2	NA	NA		NA	2	MISS	MISS	MISS	MISS
784	2	2	2	NA	0	0	0	0	0	0	0	0	1	0	0	NA	White	1	3	2	2	NA	NA				NA	MISS	MISS	MISS	MISS	MISS	MISS	MISS	MISS	MISS	MISS	MISS	NA	2	NA	NA		NA	2	MISS	MISS	MISS	MISS
785	7	2	2	NA	0	0	0	0	0	0	0	0	1	0	0	NA	White	1	5	3	2	NA	NA				NA	MISS	MISS	MISS	MISS	MISS	MISS	MISS	MISS	MISS	MISS	MISS	NA	2	NA	NA		NA	2	MISS	MISS	MISS	MISS
786	4	2	2	NA	0	1	0	0	0	0	0	0	0	0	0	NA	Black	0	2	1	2	NA	NA				NA	MISS	MISS	MISS	MISS	MISS	MISS	MISS	MISS	MISS	MISS	MISS	NA	2	NA	NA		NA	2	MISS	MISS	MISS	MISS
787	3	1	1	NA	1	0	0	0	0	0	0	0	1	0	0	NA	White	1	3	2	2	NA	NA				NA	MISS	MISS	MISS	MISS	MISS	MISS	MISS	MISS	MISS	MISS	MISS	NA	2	NA	NA		NA	2	MISS	MISS	MISS	MISS
788	3	2	2	NA	0	0	1	0	0	0	0	0	0	0	0	NA	East Asian	0	4	3	1	Preso tea	Presotea				1	0	1	0	0	1	0	0	0	0	0	0	NA	2	NA	NA		NA	2	MISS	MISS	MISS	MISS
789	9	2	2	NA	0	1	0	0	0	0	0	0	0	0	0	NA	Black	0	3	2	1	Mc Donald, Domino's Pizza	McDonald's	Domino's Pizza			2	0	0	0	0	1	0	0	0	0	1	0	NA	1	Mc Donald, Harve	McDonald's	Harvey's	2	1	1	1	0	1
790	6	1	1	NA	1	0	0	0	0	0	0	0	1	0	0	NA	White	1	3	2	2	NA	NA				NA	MISS	MISS	MISS	MISS	MISS	MISS	MISS	MISS	MISS	MISS	MISS	NA	2	NA	NA		NA	2	MISS	MISS	MISS	MISS
791	6	2	2	NA	0	0	0	0	0	0	0	0	1	0	0	NA	White	1	4	3	2	NA	NA				NA	MISS	MISS	MISS	MISS	MISS	MISS	MISS	MISS	MISS	MISS	MISS	NA	2	NA	NA		NA	2	MISS	MISS	MISS	MISS
792	4	2	2	NA	0	0	0	0	0	0	0	0	1	0	0	NA	White	1	3	2	2	NA	NA				NA	MISS	MISS	MISS	MISS	MISS	MISS	MISS	MISS	MISS	MISS	MISS	NA	1	McDonald's Benny	McDonald's		1	1	1	1	0	1
793	2	1	1	NA	1	0	0	0	0	0	0	0	1	0	0	NA	White	1	3	2	2	NA	NA				NA	MISS	MISS	MISS	MISS	MISS	MISS	MISS	MISS	MISS	MISS	MISS	NA	2	NA	NA		NA	2	MISS	MISS	MISS	MISS
794	8	2	2	NA	0	0	0	0	0	0	0	0	1	0	0	NA	White	1	5	3	2	NA	NA				NA	MISS	MISS	MISS	MISS	MISS	MISS	MISS	MISS	MISS	MISS	MISS	NA	2	NA	NA		NA	2	MISS	MISS	MISS	MISS
795	3	1	1	NA	1	0	0	0	0	0	0	0	1	0	0	NA	White	1	3	2	2	NA	NA				NA	MISS	MISS	MISS	MISS	MISS	MISS	MISS	MISS	MISS	MISS	MISS	NA	2	NA	NA		NA	2	MISS	MISS	MISS	MISS
796	2	2	2	NA	0	1	0	0	0	0	0	0	0	0	0	NA	Black	0	4	3	2	NA	NA				NA	MISS	MISS	MISS	MISS	MISS	MISS	MISS	MISS	MISS	MISS	MISS	NA	2	NA	NA		NA	2	MISS	MISS	MISS	MISS
797	2	2	2	NA	0	0	0	0	0	0	0	0	1	0	0	NA	White	1	3	2	2	NA	NA				NA	MISS	MISS	MISS	MISS	MISS	MISS	MISS	MISS	MISS	MISS	MISS	NA	2	NA	NA		NA	2	MISS	MISS	MISS	MISS
798	5	1	1	NA	1	0	0	0	0	0	0	0	1	0	0	NA	White	1	3	2	2	NA	NA				NA	MISS	MISS	MISS	MISS	MISS	MISS	MISS	MISS	MISS	MISS	MISS	NA	1	McDo, Tim Horton	McDonald's	Tim Hortons	2	2	MISS	MISS	MISS	MISS
799	3	1	1	NA	1	0	0	0	0	0	0	0	1	0	0	NA	White	1	4	3	2	NA	NA				NA	MISS	MISS	MISS	MISS	MISS	MISS	MISS	MISS	MISS	MISS	MISS	NA	2	NA	NA		NA	2	MISS	MISS	MISS	MISS
800	6	1	1	NA	1	0	0	0	0	0	0	0	1	0	0	NA	White	1	4	3	1	Mcdo	McDonald's				1	0	0	0	1	0	0	0	0	0	0	0	NA	1	Tim hortons	Tim Hortons		1	1	1	0	0	0
801	9	1	1	NA	1	0	0	0	0	0	0	0	1	0	0	NA	White	1	2	1	2	NA	NA				NA	MISS	MISS	MISS	MISS	MISS	MISS	MISS	MISS	MISS	MISS	MISS	NA	2	NA	NA		NA	2	MISS	MISS	MISS	MISS
802	5	1	1	NA	1	0	0	0	0	0	0	0	1	0	0	NA	White	1	5	3	2	NA	NA				NA	MISS	MISS	MISS	MISS	MISS	MISS	MISS	MISS	MISS	MISS	MISS	NA	1	mcdonalds	McDonald's		1	2	MISS	MISS	MISS	MISS
803	2	1	1	NA	1	0	0	0	0	0	0	0	1	0	0	NA	White	1	5	3	2	NA	NA				NA	MISS	MISS	MISS	MISS	MISS	MISS	MISS	MISS	MISS	MISS	MISS	NA	2	NA	NA		NA	2	MISS	MISS	MISS	MISS
804	5	1	1	NA	1	0	0	0	0	0	0	0	1	0	0	NA	White	1	3	2	1	J‚Äö√Ñ√∂‚àö√ë‚àö¬•en ai pas en t‚Ä	MISS				MISS	0	0	1	1	0	0	0	0	1	0	0	NA	2	NA	NA		NA	2	MISS	MISS	MISS	MISS
805	6	2	2	NA	0	0	0	0	0	0	0	0	1	0	0	NA	White	1	2	1	2	NA	NA				NA	MISS	MISS	MISS	MISS	MISS	MISS	MISS	MISS	MISS	MISS	MISS	NA	2	NA	NA		NA	2	MISS	MISS	MISS	MISS
806	9	2	2	NA	0	0	0	0	0	0	0	0	1	0	0	NA	White	1	5	3	2	NA	NA				NA	MISS	MISS	MISS	MISS	MISS	MISS	MISS	MISS	MISS	MISS	MISS	NA	2	NA	NA		NA	2	MISS	MISS	MISS	MISS
807	4	1	1	NA	1	0	0	0	0	0	0	0	1	0	0	NA	White	1	4	3	2	NA	NA				NA	MISS	MISS	MISS	MISS	MISS	MISS	MISS	MISS	MISS	MISS	MISS	NA	2	NA	NA		NA	2	MISS	MISS	MISS	MISS
808	2	2	2	NA	0	0	0	0	0	0	0	0	1	0	0	NA	White	1	1	1	2	NA	NA				NA	MISS	MISS	MISS	MISS	MISS	MISS	MISS	MISS	MISS	MISS	MISS	NA	2	NA	NA		NA	2	MISS	MISS	MISS	MISS
809	7	1	1	NA	1	0	0	0	0	0	0	0	1	0	0	NA	White	1	2	1	2	NA	NA				NA	MISS	MISS	MISS	MISS	MISS	MISS	MISS	MISS	MISS	MISS	MISS	NA	2	NA	NA		NA	2	MISS	MISS	MISS	MISS
810	8	1	1	NA	1	0	0	0	0	0	0	0	0	1	0	C	White	1	2	1	2	NA	NA				NA	MISS	MISS	MISS	MISS	MISS	MISS	MISS	MISS	MISS	MISS	MISS	NA	2	NA	NA		NA	2	MISS	MISS	MISS	MISS
811	2	1	1	NA	1	0	0	0	0	0	0	0	1	0	0	NA	White	1	4	3	2	NA	NA				NA	MISS	MISS	MISS	MISS	MISS	MISS	MISS	MISS	MISS	MISS	MISS	NA	2	NA	NA		NA	2	MISS	MISS	MISS	MISS
812	6	1	1	NA	1	0	0	0	0	0	0	0	1	0	0	NA	White	1	4	3	2	NA	NA				NA	MISS	MISS	MISS	MISS	MISS	MISS	MISS	MISS	MISS	MISS	MISS	NA	2	NA	NA		NA	2	MISS	MISS	MISS	MISS
813	3	1	1	NA	1	0	0	0	0	0	0	0	1	0	0	NA	White	1	4	3	2	NA	NA				NA	MISS	MISS	MISS	MISS	MISS	MISS	MISS	MISS	MISS	MISS	MISS	NA	2	NA	NA		NA	2	MISS	MISS	MISS	MISS
814	7	1	1	NA	1	0	0	0	0	0	0	0	1	0	0	NA	White	1	4	3	2	NA	NA				NA	MISS	MISS	MISS	MISS	MISS	MISS	MISS	MISS	MISS	MISS	MISS	NA	2	NA	NA		NA	2	MISS	MISS	MISS	MISS
815	5	1	1	NA	1	0	0	0	0	0	0	0	1	0	0	NA	White	1	4	3	2	NA	NA				NA	MISS	MISS	MISS	MISS	MISS	MISS	MISS	MISS	MISS	MISS	MISS	NA	2	NA	NA		NA	2	MISS	MISS	MISS	MISS
816	4	1	1	NA	1	0	0	0	0	0	0	0	1	0	0	NA	White	1	3	2	2	NA	NA				NA	MISS	MISS	MISS	MISS	MISS	MISS	MISS	MISS	MISS	MISS	MISS	NA	2	NA	NA		NA	2	MISS	MISS	MISS	MISS
817	3	1	1	NA	1	0	0	0	0	0	0	0	1	0	0	NA	White	1	4	3	1	Idk	MISS				MISS	1	0	0	0	0	0	0	0	0	0	0	NA	2	NA	NA		NA	1	1	1	0	0
818	3	2	2	NA	0	0	0	0	0	0	0	0	1	0	0	NA	White	1	4	3	2	NA	NA				NA	MISS	MISS	MISS	MISS	MISS	MISS	MISS	MISS	MISS	MISS	MISS	NA	2	NA	NA		NA	2	MISS	MISS	MISS	MISS
819	7	1	1	NA	1	0	0	0	0	0	0	0	1	0	0	NA	White	1	2	1	2	NA	NA				NA	MISS	MISS	MISS	MISS	MISS	MISS	MISS	MISS	MISS	MISS	MISS	NA	2	NA	NA		NA	2	MISS	MISS	MISS	MISS
820	7	2	2	NA	0	0	0	0	0	0	0	0	1	0	0	NA	White	1	4	3	1	Mc Donald, tim horton , a&w, harve	McDonald's	Tim Hortons	A&W	Harveys	4	1	1	0	0	1	0	0	0	0	0	0	NA	2	NA	NA		NA	2	MISS	MISS	MISS	MISS
821	3	1	1	NA	1	0	0	0	0	0	0	0	1	0	0	NA	White	1	2	1	2	NA	NA				NA	MISS	MISS	MISS	MISS	MISS	MISS	MISS	MISS	MISS	MISS	MISS	NA	2	NA	NA		NA	2	MISS	MISS	MISS	MISS
822	6	2	2	NA	0	0	0	0	0	0	0	0	1	0	0	NA	White	1	3	2	2	NA	NA				NA	MISS	MISS	MISS	MISS	MISS	MISS	MISS	MISS	MISS	MISS	MISS	NA	2	NA	NA		NA	2	MISS	MISS	MISS	MISS
823	7	1	1	NA	1	0	0	0	0	0	0	0	1	0	0	NA	White	1	3	2	2	NA	NA				NA	MISS	MISS	MISS	MISS	MISS	MISS	MISS	MISS	MISS	MISS	MISS	NA	2	NA	NA		NA	2	MISS	MISS	MISS	MISS
824	7	1	1	NA	1	0	0	0	0	0	0	0	1	0	0	NA	White	1	2	1	2	NA	NA				NA	MISS	MISS	MISS	MISS	MISS	MISS	MISS	MISS	MISS	MISS	MISS	NA	2	NA	NA		NA	2	MISS	MISS	MISS	MISS
825	7	1	1	NA	1	0	0	0	0	0	0	0	1	0	0	NA	White	1	3	2	2	NA	NA				NA	MISS	MISS	MISS	MISS	MISS	MISS	MISS	MISS	MISS	MISS	MISS	NA	2	NA	NA		NA	2	MISS	MISS	MISS	MISS
826	7	2	2	NA	0	0	0	0	0	0	0	0	1	0	0	NA	White	1	4	3	2	NA	NA				NA	MISS	MISS	MISS	MISS	MISS	MISS	MISS	MISS	MISS	MISS	MISS	NA	2	NA	NA		NA	2	MISS	MISS	MISS	MISS
827	9	1	1	NA	1	0	0	0	0	0	0	0	1	0	0	NA	White	1	2	1	2	NA	NA				NA	MISS	MISS	MISS	MISS	MISS	MISS	MISS	MISS	MISS	MISS	MISS	NA	2	NA	NA		NA	2	MISS	MISS	MISS	MISS
828	4	1	1	NA	1	1	0	0	0	0	0	0	0	0	0	NA	Black	0	3	2	1	Mcdonalds	McDonald's				1	0	0	1	1	0	0	0	0	1	0	0	NA	1	My parents have	MISS		MISS	1	1	0	0	1
829	3	1	1	NA	1	0	0	0	0	0	0	0	1	0	0	NA	White	1	3	2	2	NA	NA				NA	MISS	MISS	MISS	MISS	MISS	MISS	MISS	MISS	MISS	MISS	MISS	NA	2	NA	NA		NA	2	MISS	MISS	MISS	MISS
830	6	1	1	NA	1	0	0	0	0	0	0	0	1	0	0	NA	White	1	3	2	2	NA	NA				NA	MISS	MISS	MISS	MISS	MISS	MISS	MISS	MISS	MISS	MISS	MISS	NA	2	NA	NA		NA	2	MISS	MISS	MISS	MISS
831	4	2	2	NA	0	0	0	0	0	0	0	0	0	1	0	C	White	1	3	2	2	NA	NA				NA	MISS	MISS	MISS	MISS	MISS	MISS	MISS	MISS	MISS	MISS	MISS	NA	1	Mcdonalds	McDonald's		1	1	0	1	0	0
832	4	2	2	NA	0	0	0	0	0	0	0	0	1	0	0	NA	White	1	5	3	2	NA	NA				NA	MISS	MISS	MISS	MISS	MISS	MISS	MISS	MISS	MISS	MISS	MISS	NA	2	NA	NA		NA	2	MISS	MISS	MISS	MISS
833	7	2	2	NA	0	0	0	0	0	0	0	0	1	0	0	NA	White	1	4	3	1	Mc Do, Subway, Belle Province	McDonald's	Subway	La Belle Province		3	1	1	0	0	1	1	1	0	0	0	0	NA	1	Mc Do, Subway, T	McDonald's	Subway	2	1	1	1	0	1
834	8	1	1	NA	1	0	0	0	0	0	0	0	1	0	0	NA	White	1	5	3	2	NA	NA				NA	MISS	MISS	MISS	MISS	MISS	MISS	MISS	MISS	MISS	MISS	MISS	NA	2	NA	NA		NA	2	MISS	MISS	MISS	MISS
835	9	2	2	NA	0	0	0	0	0	0	0	0	1	0	0	NA	White	1	4	3	1	Ali	MISS				MISS	0	0	0	0	0	0	0	1	0	1	0	NA	1	Mcdo	McDonald's		1	1	1	1	0	0
836	4	1	1	NA	1	0	0	0	0	0	0	0	1	0	0	NA	White	1	3	2	2	NA	NA				NA	MISS	MISS	MISS	MISS	MISS	MISS	MISS	MISS	MISS	MISS	MISS	NA	2	NA	NA		NA	2	MISS	MISS	MISS	MISS
837	9	2	2	NA	0	0	0	0	0	0	0	0	1	0	0	NA	White	1	3	2	2	NA	NA				NA	MISS	MISS	MISS	MISS	MISS	MISS	MISS	MISS	MISS	MISS	MISS	NA	2	NA	NA		NA	2	MISS	MISS	MISS	MISS
838	7	1	1	NA	1	0	0	0	0	0	0	0	1	0	0	NA	White	1	5	3	2	NA	NA				NA	MISS	MISS	MISS	MISS	MISS	MISS	MISS	MISS	MISS	MISS	MISS	NA	2	NA	NA		NA	2	MISS	MISS	MISS	MISS
839	5	2	2	NA	0	0	0	0	0	0	0	0	1	0	0	NA	White	1	4	3	2	NA	NA				NA	MISS	MISS	MISS	MISS	MISS	MISS	MISS	MISS	MISS	MISS	MISS	NA	2	NA	NA		NA	2	MISS	MISS	MISS	MISS
840	4	1	1	NA	1	0	0	0	0	0	0	0	1	0	0	NA	White	1	2	1	2	NA	NA				NA	MISS	MISS	MISS	MISS	MISS	MISS	MISS	MISS	MISS	MISS	MISS	NA	2	NA	NA		NA	2	MISS	MISS	MISS	MISS
841	6	1	1	NA	1	0	0	0	0	0	0	0	1	0	0	NA	White	1	3	2	2	NA	NA				NA	MISS	MISS	MISS	MISS	MISS	MISS	MISS	MISS	MISS	MISS	MISS	NA	2	NA	NA		NA	2	MISS	MISS	MISS	MISS
842	5	1	1	NA	1	0	0	0	0	0	0	0	1	0	0	NA	White	1	3	2	2	NA	NA				NA	MISS	MISS	MISS	MISS	MISS	MISS	MISS	MISS	MISS	MISS	MISS	NA	1	McDonald	McDonald's		1	2	MISS	MISS	MISS	MISS
843	3	2	2	NA	0	0	0	0	0	0	0	0	1	0	0	NA	White	1	1	1	2	NA	NA				NA	MISS	MISS	MISS	MISS	MISS	MISS	MISS	MISS	MISS	MISS	MISS	NA	2	NA	NA		NA	2	MISS	MISS	MISS	MISS
844	8	2	2	NA	0	0	0	0	0	0	0	0	1	0	0	NA	White	1	4	3	1	Starbucks, Tim Hortons	Starbucks	Tim Hortons			2	1	1	0	0	1	0	0	0	0	0	0	NA	1	Tim Hortons, McD	Tim Hortons	McDonald's	2	2	MISS	MISS	MISS	MISS
845	4	1	1	NA	1	0	0	0	0	0	0	0	1	0	0	NA	White	1	3	2	2	NA	NA				NA	MISS	MISS	MISS	MISS	MISS	MISS	MISS	MISS	MISS	MISS	MISS	NA	2	NA	NA		NA	2	MISS	MISS	MISS	MISS
846	3	2	2	NA	0	0	0	0	0	0	0	0	1	0	0	NA	White	1	3	2	2	NA	NA				NA	MISS	MISS	MISS	MISS	MISS	MISS	MISS	MISS	MISS	MISS	MISS	NA	2	NA	NA		NA	2	MISS	MISS	MISS	MISS
847	9	1	1	NA	1	0	0	0	0	0	0	0	1	0	0	NA	White	1	1	1	2	NA	NA				NA	MISS	MISS	MISS	MISS	MISS	MISS	MISS	MISS	MISS	MISS	MISS	NA	1	Mcdo	McDonald's		1	2	MISS	MISS	MISS	MISS
848	7	2	2	NA	0	0	0	0	0	0	0	0	1	0	0	NA	White	1	4	3	2	NA	NA				NA	MISS	MISS	MISS	MISS	MISS	MISS	MISS	MISS	MISS	MISS	MISS	NA	2	NA	NA		NA	2	MISS	MISS	MISS	MISS
849	2	2	2	NA	0	0	0	0	0	0	0	0	1	0	0	NA	White	1	2	1	2	NA	NA				NA	MISS	MISS	MISS	MISS	MISS	MISS	MISS	MISS	MISS	MISS	MISS	NA	2	NA	NA		NA	2	MISS	MISS	MISS	MISS
850	5	2	2	NA	0	0	0	0	0	0	0	0	1	0	0	NA	White	1	2	1	1	Coca cola Mc do	Coca-Cola	McDonald's			2	0	0	0	1	0	0	0	0	0	0	0	NA	2	NA	NA		NA	2	MISS	MISS	MISS	MISS
851	3	2	2	NA	0	0	0	0	0	0	0	0	1	0	0	NA	White	1	3	2	2	NA	NA				NA	MISS	MISS	MISS	MISS	MISS	MISS	MISS	MISS	MISS	MISS	MISS	NA	2	NA	NA		NA	2	MISS	MISS	MISS	MISS
852	8	1	1	NA	1	0	0	0	0	0	0	0	1	0	0	NA	White	1	4	3	1	Mc donald	McDonald's				1	1	0	0	0	0	0	1	0	0	0	0	NA	1	Mc donald , Bost	McDonald's	Boston Pizza	2	2	MISS	MISS	MISS	MISS
853	2	2	2	NA	0	0	0	0	0	0	0	0	1	0	0	NA	White	1	1	1	2	NA	NA				NA	MISS	MISS	MISS	MISS	MISS	MISS	MISS	MISS	MISS	MISS	MISS	NA	2	NA	NA		NA	2	MISS	MISS	MISS	MISS
854	9	1	1	NA	1	0	0	0	0	0	0	0	1	0	0	NA	White	1	4	3	1	Red Bull	Red Bull				1	0	1	1	1	0	0	0	0	1	0	0	NA	1	Red Bull TV	Red Bull		1	2	MISS	MISS	MISS	MISS
855	4	2	2	NA	0	0	0	0	0	0	0	0	1	0	0	NA	White	1	2	1	1	Mc Donald‚Äö√Ñ√∂‚àö√ë‚àö¬•s Dair	McDonald's				1	0	0	0	0	1	0	0	0	1	0	0	NA	2	NA	NA		NA	2	MISS	MISS	MISS	MISS
856	4	2	2	NA	0	0	0	0	1	0	0	0	0	0	0	NA	Southeast Asia	0	3	2	2	NA	NA				NA	MISS	MISS	MISS	MISS	MISS	MISS	MISS	MISS	MISS	MISS	MISS	NA	1	Mc see	McDonald's		1	2	MISS	MISS	MISS	MISS
857	2	1	1	NA	1	0	0	0	0	0	0	0	1	0	0	NA	White	1	3	2	2	NA	NA				NA	MISS	MISS	MISS	MISS	MISS	MISS	MISS	MISS	MISS	MISS	MISS	NA	2	NA	NA		NA	2	MISS	MISS	MISS	MISS
858	7	2	2	NA	0	0	0	0	0	0	0	0	1	0	0	NA	White	1	3	2	2	NA	NA				NA	MISS	MISS	MISS	MISS	MISS	MISS	MISS	MISS	MISS	MISS	MISS	NA	2	NA	NA		NA	2	MISS	MISS	MISS	MISS
859	4	1	1	NA	1	0	0	0	0	0	0	0	1	0	0	NA	White	1	2	1	2	NA	NA				NA	MISS	MISS	MISS	MISS	MISS	MISS	MISS	MISS	MISS	MISS	MISS	NA	2	NA	NA		NA	2	MISS	MISS	MISS	MISS
860	3	1	1	NA	1	0	0	0	0	0	0	0	1	0	0	NA	White	1	4	3	1	Tim Hortons	Tim Hortons				1	0	0	1	0	0	0	0	0	1	1	0	NA	2	NA	NA		NA	2	MISS	MISS	MISS	MISS
861	3	2	2	NA	0	0	0	0	0	0	0	0	1	1	0	J	Other or mixed	0	3	2	2	NA	NA				NA	MISS	MISS	MISS	MISS	MISS	MISS	MISS	MISS	MISS	MISS	MISS	NA	2	NA	NA		NA	2	MISS	MISS	MISS	MISS
862	8	2	2	NA	0	0	0	0	0	0	0	0	1	0	0	NA	White	1	3	2	2	NA	NA				NA	MISS	MISS	MISS	MISS	MISS	MISS	MISS	MISS	MISS	MISS	MISS	NA	1	tim horton	Tim Hortons		1	1	0	0	0	1
863	3	2	2	NA	0	0	0	0	0	0	0	0	1	0	0	NA	White	1	2	1	2	NA	NA				NA	MISS	MISS	MISS	MISS	MISS	MISS	MISS	MISS	MISS	MISS	MISS	NA	2	NA	NA		NA	1	0	1	0	0
864	6	2	2	NA	0	0	0	0	0	0	0	0	1	0	0	NA	White	1	2	1	2	NA	NA				NA	MISS	MISS	MISS	MISS	MISS	MISS	MISS	MISS	MISS	MISS	MISS	NA	2	NA	NA		NA	2	MISS	MISS	MISS	MISS
865	8	2	2	NA	0	0	0	0	0	0	0	0	1	0	0	NA	White	1	3	2	2	NA	NA				NA	MISS	MISS	MISS	MISS	MISS	MISS	MISS	MISS	MISS	MISS	MISS	NA	2	NA	NA		NA	2	MISS	MISS	MISS	MISS
866	2	1	1	NA	1	0	0	1	0	0	0	0	0	0	0	NA	South Asian	0	3	2	2	NA	NA				NA	MISS	MISS	MISS	MISS	MISS	MISS	MISS	MISS	MISS	MISS	MISS	NA	2	NA	NA		NA	1	1	0	0	0
867	9	2	2	NA	0	0	0	0	0	0	0	0	1	0	0	NA	White	1	4	3	1	Salvator‚Äö√†√∂¬¨¬©, Mc Donald	Pizza Salvatore	McDonald's			2	0	0	1	1	0	0	1	0	0	1	0	NA	1	Tim Horton, Mc D	Tim Hortons	McDonald's	2	2	MISS	MISS	MISS	MISS
868	9	1	1	NA	1	0	0	0	0	0	0	0	1	0	0	NA	White	1	3	2	2	NA	NA				NA	MISS	MISS	MISS	MISS	MISS	MISS	MISS	MISS	MISS	MISS	MISS	NA	1	Mc do Tim Hort	McDonald's	Tim Hortons	2	2	MISS	MISS	MISS	MISS
869	7	2	2	NA	0	0	0	0	0	0	0	0	1	0	0	NA	White	1	4	3	1	‚Äö√Ñ√∂‚àö√ë¬¨‚àÇ	MISS				MISS	0	1	0	0	0	0	0	0	0	0	0	NA	1	McDo	McDonald's		1	1	0	1	0	0
870	3	1	1	NA	1	0	0	0	0	0	0	0	1	0	0	NA	White	1	4	3	2	NA	NA				NA	MISS	MISS	MISS	MISS	MISS	MISS	MISS	MISS	MISS	MISS	MISS	NA	2	NA	NA		NA	2	MISS	MISS	MISS	MISS
871	4	2	2	NA	0	0	1	0	0	0	0	0	0	0	0	NA	East Asian	0	3	2	2	NA	NA				NA	MISS	MISS	MISS	MISS	MISS	MISS	MISS	MISS	MISS	MISS	MISS	NA	2	NA	NA		NA	2	MISS	MISS	MISS	MISS
872	9	1	1	NA	1	0	0	0	0	0	0	0	1	0	0	NA	White	1	3	2	1	Pepsi	Pepsi				1	1	1	1	0	1	0	0	0	0	1	0	NA	1	Mcdonald	McDonald's		1	2	MISS	MISS	MISS	MISS
873	2	1	1	NA	1	0	0	0	0	0	0	0	1	0	0	NA	White	1	2	1	2	NA	NA				NA	MISS	MISS	MISS	MISS	MISS	MISS	MISS	MISS	MISS	MISS	MISS	NA	2	NA	NA		NA	1	0	1	0	0
874	2	2	2	NA	0	0	0	0	0	0	0	0	1	0	0	NA	White	1	3	2	2	NA	NA				NA	MISS	MISS	MISS	MISS	MISS	MISS	MISS	MISS	MISS	MISS	MISS	NA	1	uber	MISS		MISS	2	MISS	MISS	MISS	MISS
875	6	2	2	NA	0	0	0	0	0	0	0	0	1	0	0	NA	White	1	3	2	2	NA	NA				NA	MISS	MISS	MISS	MISS	MISS	MISS	MISS	MISS	MISS	MISS	MISS	NA	2	NA	NA		NA	2	MISS	MISS	MISS	MISS
876	2	2	2	NA	0	0	0	0	0	0	0	0	1	0	0	NA	White	1	2	1	2	NA	NA				NA	MISS	MISS	MISS	MISS	MISS	MISS	MISS	MISS	MISS	MISS	MISS	NA	2	NA	NA		NA	2	MISS	MISS	MISS	MISS
877	8	2	2	NA	0	0	0	0	0	0	0	0	1	0	0	NA	White	1	2	1	1	Starbucks	Starbucks				1	1	0	0	0	0	1	1	0	0	0	0	NA	1	Starbucks Tim	Starbucks	Tim Hortons	2	1	1	0	0	0
878	9	1	1	NA	1	0	0	0	0	0	0	0	1	0	0	NA	White	1	4	3	2	NA	NA				NA	MISS	MISS	MISS	MISS	MISS	MISS	MISS	MISS	MISS	MISS	MISS	NA	2	NA	NA		NA	2	MISS	MISS	MISS	MISS
879	3	1	1	NA	1	0	0	0	0	0	0	0	1	0	0	NA	White	1	3	2	1	Prime Mc Donald's Kfc	Prime	McDonald's	KFC		3	1	0	0	0	0	0	0	0	0	0	0	NA	2	NA	NA		NA	2	MISS	MISS	MISS	MISS
880	2	2	2	NA	0	0	0	0	0	0	0	0	1	0	0	NA	White	1	4	3	1	mcdonalds	McDonald's				1	0	0	0	0	1	0	0	0	1	0	0	NA	1	mcdonalds app t	McDonald's		1	1	0	0	0	1
881	6	2	2	NA	0	0	0	0	0	0	0	0	1	0	0	NA	White	1	2	1	2	NA	NA				NA	MISS	MISS	MISS	MISS	MISS	MISS	MISS	MISS	MISS	MISS	MISS	NA	2	NA	NA		NA	2	MISS	MISS	MISS	MISS
882	7	2	2	NA	0	0	0	1	0	0	0	0	0	0	0	NA	South Asian	0	3	2	2	NA	NA				NA	MISS	MISS	MISS	MISS	MISS	MISS	MISS	MISS	MISS	MISS	MISS	NA	2	NA	NA		NA	1	0	1	0	0
883	2	1	1	NA	1	0	0	0	0	0	0	0	1	0	0	NA	White	1	3	2	2	NA	NA				NA	MISS	MISS	MISS	MISS	MISS	MISS	MISS	MISS	MISS	MISS	MISS	NA	2	NA	NA		NA	2	MISS	MISS	MISS	MISS
884	6	1	1	NA	1	0	0	0	0	0	0	0	1	0	0	NA	White	1	2	1	2	NA	NA				NA	MISS	MISS	MISS	MISS	MISS	MISS	MISS	MISS	MISS	MISS	MISS	NA	2	NA	NA		NA	2	MISS	MISS	MISS	MISS
885	2	1	1	NA	1	0	0	0	0	0	0	0	1	0	0	NA	White	1	3	2	2	NA	NA				NA	MISS	MISS	MISS	MISS	MISS	MISS	MISS	MISS	MISS	MISS	MISS	NA	1	Mac Donald‚Äö√Ñ√∂‚àö√ë‚àö	McDonald's		1	2	MISS	MISS	MISS	MISS
886	3	2	2	NA	0	0	0	0	0	0	0	0	1	0	0	NA	White	1	5	3	2	NA	NA				NA	MISS	MISS	MISS	MISS	MISS	MISS	MISS	MISS	MISS	MISS	MISS	NA	2	NA	NA		NA	2	MISS	MISS	MISS	MISS
887	2	1	2	NA	0	0	0	0	0	0	0	0	1	0	0	NA	White	1	3	2	2	NA	NA				NA	MISS	MISS	MISS	MISS	MISS	MISS	MISS	MISS	MISS	MISS	MISS	NA	2	NA	NA		NA	2	MISS	MISS	MISS	MISS
888	5	2	2	NA	0	0	0	1	0	0	0	0	0	0	0	NA	South Asian	0	3	2	2	NA	NA				NA	MISS	MISS	MISS	MISS	MISS	MISS	MISS	MISS	MISS	MISS	MISS	NA	2	NA	NA		NA	2	MISS	MISS	MISS	MISS
889	7	1	1	NA	1	0	0	0	0	0	0	0	1	0	0	NA	White	1	5	3	2	NA	NA				NA	MISS	MISS	MISS	MISS	MISS	MISS	MISS	MISS	MISS	MISS	MISS	NA	2	NA	NA		NA	2	MISS	MISS	MISS	MISS
890	7	2	2	NA	0	0	0	0	0	0	0	0	1	0	0	NA	White	1	3	2	2	NA	NA				NA	MISS	MISS	MISS	MISS	MISS	MISS	MISS	MISS	MISS	MISS	MISS	NA	2	NA	NA		NA	2	MISS	MISS	MISS	MISS
891	2	1	1	NA	1	0	0	0	0	0	0	0	1	0	0	NA	White	1	2	1	2	NA	NA				NA	MISS	MISS	MISS	MISS	MISS	MISS	MISS	MISS	MISS	MISS	MISS	NA	1	McDonald's	McDonald's		1	2	MISS	MISS	MISS	MISS
892	8	1	1	NA	1	0	0	0	0	0	0	0	1	0	0	NA	White	1	3	2	2	NA	NA				NA	MISS	MISS	MISS	MISS	MISS	MISS	MISS	MISS	MISS	MISS	MISS	NA	2	NA	NA		NA	2	MISS	MISS	MISS	MISS
893	6	1	1	NA	1	0	0	0	0	0	0	0	1	0	0	NA	White	1	2	1	2	NA	NA				NA	MISS	MISS	MISS	MISS	MISS	MISS	MISS	MISS	MISS	MISS	MISS	NA	2	NA	NA		NA	2	MISS	MISS	MISS	MISS
894	8	2	2	NA	0	0	0	0	0	0	0	0	1	0	0	NA	White	1	4	3	2	NA	NA				NA	MISS	MISS	MISS	MISS	MISS	MISS	MISS	MISS	MISS	MISS	MISS	NA	1	Me souviens pkus	MISS		MISS	2	MISS	MISS	MISS	MISS
895	4	2	2	NA	0	0	0	0	0	1	0	0	1	0	0	NA	Other or mixed	0	3	2	2	NA	NA				NA	MISS	MISS	MISS	MISS	MISS	MISS	MISS	MISS	MISS	MISS	MISS	NA	2	NA	NA		NA	2	MISS	MISS	MISS	MISS
896	5	2	2	NA	0	0	0	0	0	0	0	0	1	0	0	NA	White	1	3	2	1	Starbucks	Starbucks				1	0	0	0	0	1	0	0	0	0	0	0	NA	2	NA	NA		NA	2	MISS	MISS	MISS	MISS
897	8	1	1	NA	1	0	0	0	0	0	0	0	1	0	0	NA	White	1	4	3	2	NA	NA				NA	MISS	MISS	MISS	MISS	MISS	MISS	MISS	MISS	MISS	MISS	MISS	NA	2	NA	NA		NA	2	MISS	MISS	MISS	MISS
898	5	2	2	NA	0	0	0	0	0	0	0	0	1	0	0	NA	White	1	3	2	2	NA	NA				NA	MISS	MISS	MISS	MISS	MISS	MISS	MISS	MISS	MISS	MISS	MISS	NA	1	Starbuck	Starbucks		1	2	MISS	MISS	MISS	MISS
899	8	1	1	NA	1	0	0	0	0	0	0	1	0	0	0	NA	Middle Eastern	0	3	2	2	NA	NA				NA	MISS	MISS	MISS	MISS	MISS	MISS	MISS	MISS	MISS	MISS	MISS	NA	2	NA	NA		NA	2	MISS	MISS	MISS	MISS
900	8	1	1	NA	1	0	0	0	0	0	0	0	1	0	0	NA	White	1	1	1	2	NA	NA				NA	MISS	MISS	MISS	MISS	MISS	MISS	MISS	MISS	MISS	MISS	MISS	NA	2	NA	NA		NA	2	MISS	MISS	MISS	MISS
901	5	1	2	NA	0	0	0	0	0	0	0	0	1	0	0	NA	White	1	3	2	2	NA	NA				NA	MISS	MISS	MISS	MISS	MISS	MISS	MISS	MISS	MISS	MISS	MISS	NA	2	NA	NA		NA	2	MISS	MISS	MISS	MISS
902	4	2	1	NA	1	0	0	0	0	0	0	0	1	0	0	NA	White	1	4	3	2	NA	NA				NA	MISS	MISS	MISS	MISS	MISS	MISS	MISS	MISS	MISS	MISS	MISS	NA	2	NA	NA		NA	2	MISS	MISS	MISS	MISS
903	8	2	2	NA	0	0	0	0	0	0	0	0	1	0	0	NA	White	1	3	2	2	NA	NA				NA	MISS	MISS	MISS	MISS	MISS	MISS	MISS	MISS	MISS	MISS	MISS	NA	2	NA	NA		NA	2	MISS	MISS	MISS	MISS
904	6	1	1	NA	1	0	0	0	0	0	0	0	1	0	0	NA	White	1	3	2	1	McDonalds	McDonald's				1	0	1	0	0	0	0	0	0	0	0	0	NA	1	Mcdonalds	McDonald's		1	2	MISS	MISS	MISS	MISS
905	8	2	2	NA	0	0	0	0	0	0	0	0	1	0	0	NA	White	1	4	3	2	NA	NA				NA	MISS	MISS	MISS	MISS	MISS	MISS	MISS	MISS	MISS	MISS	MISS	NA	1	McDonald, tim Ho	McDonald's	Tim Hortons	2	2	MISS	MISS	MISS	MISS
906	6	2	2	NA	0	0	0	0	0	0	0	1	1	0	0	NA	Other or mixed	0	3	2	2	NA	NA				NA	MISS	MISS	MISS	MISS	MISS	MISS	MISS	MISS	MISS	MISS	MISS	NA	1	McDonald‚Äö√Ñ√∂‚àö√ë‚àö¬•s	McDonald's		1	2	MISS	MISS	MISS	MISS
907	5	1	1	NA	1	0	0	0	0	0	0	0	1	0	0	NA	White	1	5	3	2	NA	NA				NA	MISS	MISS	MISS	MISS	MISS	MISS	MISS	MISS	MISS	MISS	MISS	NA	2	NA	NA		NA	1	1	0	0	0
908	2	1	1	NA	1	0	0	0	0	0	0	0	1	0	0	NA	White	1	3	2	2	NA	NA				NA	MISS	MISS	MISS	MISS	MISS	MISS	MISS	MISS	MISS	MISS	MISS	NA	2	NA	NA		NA	2	MISS	MISS	MISS	MISS
909	7	2	2	NA	0	0	0	0	0	0	0	0	1	0	0	NA	White	1	4	3	2	NA	NA				NA	MISS	MISS	MISS	MISS	MISS	MISS	MISS	MISS	MISS	MISS	MISS	NA	1	McDonald's	McDonald's		1	2	MISS	MISS	MISS	MISS
910	8	1	1	NA	1	0	0	0	0	0	0	0	1	0	0	NA	White	1	3	2	2	NA	NA				NA	MISS	MISS	MISS	MISS	MISS	MISS	MISS	MISS	MISS	MISS	MISS	NA	2	NA	NA		NA	2	MISS	MISS	MISS	MISS
911	9	2	2	NA	0	0	0	0	0	0	0	0	1	0	0	NA	White	1	3	2	2	NA	NA				NA	MISS	MISS	MISS	MISS	MISS	MISS	MISS	MISS	MISS	MISS	MISS	NA	1	McDo Quesadill	McDonald's		1	2	MISS	MISS	MISS	MISS
912	8	2	2	NA	0	0	0	0	0	0	0	0	1	0	0	NA	White	1	3	2	2	NA	NA				NA	MISS	MISS	MISS	MISS	MISS	MISS	MISS	MISS	MISS	MISS	MISS	NA	2	NA	NA		NA	2	MISS	MISS	MISS	MISS
913	6	2	2	NA	0	0	0	0	0	0	0	0	1	0	0	NA	White	1	3	2	2	NA	NA				NA	MISS	MISS	MISS	MISS	MISS	MISS	MISS	MISS	MISS	MISS	MISS	NA	2	NA	NA		NA	2	MISS	MISS	MISS	MISS
914	9	1	1	NA	1	0	0	0	0	0	0	0	1	0	0	NA	White	1	4	3	2	NA	NA				NA	MISS	MISS	MISS	MISS	MISS	MISS	MISS	MISS	MISS	MISS	MISS	NA	1	mcdo	McDonald's		1	2	MISS	MISS	MISS	MISS
915	2	2	2	NA	0	0	0	0	0	0	0	0	1	0	0	NA	White	1	3	2	2	NA	NA				NA	MISS	MISS	MISS	MISS	MISS	MISS	MISS	MISS	MISS	MISS	MISS	NA	2	NA	NA		NA	2	MISS	MISS	MISS	MISS
916	2	2	2	NA	0	0	0	0	0	0	0	0	0	1	0	C	Other or mixed	0	2	1	1	I forget	MISS				MISS	0	0	1	0	0	0	0	0	0	0	0	NA	1	Mcdonalds Timmi	McDonald's	Tim Hortons	2	1	1	1	0	1
917	2	1	1	NA	1	0	0	0	0	0	0	0	1	0	0	NA	White	1	3	2	1	mcdonalds	McDonald's				1	0	1	0	0	1	0	0	1	0	0	0	NA	2	NA	NA		NA	1	1	1	0	0
918	4	1	1	NA	1	0	0	0	0	0	0	0	1	0	0	NA	White	1	2	1	1	McDonald's Mc rib and Mcflurry	McDonald's				1	0	1	0	1	0	0	1	0	0	1	0	NA	1	Redbull TV McDon	Red Bull	McDonald's	2	2	MISS	MISS	MISS	MISS
919	2	2	2	NA	0	0	0	0	0	0	0	0	1	0	0	NA	White	1	3	2	2	NA	NA				NA	MISS	MISS	MISS	MISS	MISS	MISS	MISS	MISS	MISS	MISS	MISS	NA	2	NA	NA		NA	2	MISS	MISS	MISS	MISS
920	7	1	1	NA	1	0	0	0	0	0	0	0	1	0	0	NA	White	1	3	2	2	NA	NA				NA	MISS	MISS	MISS	MISS	MISS	MISS	MISS	MISS	MISS	MISS	MISS	NA	2	NA	NA		NA	2	MISS	MISS	MISS	MISS
921	2	1	1	NA	1	0	0	0	0	0	0	0	1	0	0	NA	White	1	5	3	2	NA	NA				NA	MISS	MISS	MISS	MISS	MISS	MISS	MISS	MISS	MISS	MISS	MISS	NA	2	NA	NA		NA	2	MISS	MISS	MISS	MISS
922	2	1	1	NA	1	0	0	0	0	0	0	0	1	0	0	NA	White	1	1	1	2	NA	NA				NA	MISS	MISS	MISS	MISS	MISS	MISS	MISS	MISS	MISS	MISS	MISS	NA	2	NA	NA		NA	2	MISS	MISS	MISS	MISS
923	5	2	2	NA	0	0	0	0	0	0	0	0	1	0	0	NA	White	1	3	2	2	NA	NA				NA	MISS	MISS	MISS	MISS	MISS	MISS	MISS	MISS	MISS	MISS	MISS	NA	2	NA	NA		NA	2	MISS	MISS	MISS	MISS
924	9	1	1	NA	1	0	0	0	0	0	0	0	1	0	0	NA	White	1	1	1	2	NA	NA				NA	MISS	MISS	MISS	MISS	MISS	MISS	MISS	MISS	MISS	MISS	MISS	NA	2	NA	NA		NA	2	MISS	MISS	MISS	MISS
925	6	2	2	NA	0	0	0	0	0	0	0	1	0	0	0	NA	Middle Eastern	0	2	1	1	Tim Horton McDonald‚Äö√Ñ√∂‚àö√ë‚	Tim Hortons	McDonald's			2	1	1	0	0	0	0	1	0	0	0	0	NA	1	McDonald‚Äö√Ñ√∂‚àö√ë‚àö¬•s	McDonald's		1	2	MISS	MISS	MISS	MISS
926	6	1	1	NA	1	0	0	0	0	0	0	0	1	0	0	NA	White	1	5	3	2	NA	NA				NA	MISS	MISS	MISS	MISS	MISS	MISS	MISS	MISS	MISS	MISS	MISS	NA	2	NA	NA		NA	2	MISS	MISS	MISS	MISS
927	6	1	1	NA	1	0	0	0	0	0	0	0	1	0	0	NA	White	1	2	1	2	NA	NA				NA	MISS	MISS	MISS	MISS	MISS	MISS	MISS	MISS	MISS	MISS	MISS	NA	2	NA	NA		NA	2	MISS	MISS	MISS	MISS
928	2	2	2	NA	0	0	0	0	0	0	0	0	1	0	0	NA	White	1	3	2	2	NA	NA				NA	MISS	MISS	MISS	MISS	MISS	MISS	MISS	MISS	MISS	MISS	MISS	NA	2	NA	NA		NA	2	MISS	MISS	MISS	MISS
929	7	2	1	NA	1	0	0	1	0	0	0	0	0	0	0	NA	South Asian	0	3	2	1	Sprite Fanta and Pepsi	Sprite	Fanta	Pepsi		3	0	0	0	0	0	1	0	0	0	0	0	NA	1	Skip the dishes	MISS		MISS	1	1	1	0	1
930	8	2	2	NA	0	0	0	0	0	0	0	0	1	0	0	NA	White	1	2	1	2	NA	NA				NA	MISS	MISS	MISS	MISS	MISS	MISS	MISS	MISS	MISS	MISS	MISS	NA	2	NA	NA		NA	2	MISS	MISS	MISS	MISS
931	8	2	2	NA	0	0	0	0	0	0	0	0	1	0	0	NA	White	1	2	1	1	McDonald	McDonald's				1	0	0	0	0	0	0	1	0	0	0	0	NA	2	NA	NA		NA	2	MISS	MISS	MISS	MISS
932	2	2	2	NA	0	1	0	0	0	0	0	0	0	0	0	NA	Black	0	2	1	1	mcdonalds	McDonald's				1	0	0	0	1	1	1	1	0	0	1	0	NA	1	Mcdonalds	McDonald's		1	1	1	0	0	0
933	2	2	2	NA	0	0	0	0	0	0	0	0	1	0	0	NA	White	1	4	3	2	NA	NA				NA	MISS	MISS	MISS	MISS	MISS	MISS	MISS	MISS	MISS	MISS	MISS	NA	2	NA	NA		NA	2	MISS	MISS	MISS	MISS
934	2	1	1	NA	1	0	0	0	0	0	0	0	1	0	0	NA	White	1	4	3	1	Macdonald	McDonald's				1	0	0	1	0	0	0	0	0	0	0	0	NA	2	NA	NA		NA	2	MISS	MISS	MISS	MISS
935	3	1	1	NA	1	0	0	0	0	0	0	0	0	1	0	W	White	1	5	3	2	NA	NA				NA	MISS	MISS	MISS	MISS	MISS	MISS	MISS	MISS	MISS	MISS	MISS	NA	2	NA	NA		NA	2	MISS	MISS	MISS	MISS
936	6	1	1	NA	1	0	0	0	0	0	0	0	1	0	0	NA	White	1	2	1	2	NA	NA				NA	MISS	MISS	MISS	MISS	MISS	MISS	MISS	MISS	MISS	MISS	MISS	NA	2	NA	NA		NA	2	MISS	MISS	MISS	MISS
937	4	1	2	NA	0	1	0	0	0	0	0	0	0	0	0	NA	Black	0	2	1	1	Facebook	MISS				MISS	0	0	0	0	0	0	0	0	0	1	0	NA	1	Mcdonald's Wen	McDonald's	Wendy's	2	1	1	1	0	1
938	3	2	2	NA	0	0	0	0	0	0	0	0	1	0	0	NA	White	1	3	2	2	NA	NA				NA	MISS	MISS	MISS	MISS	MISS	MISS	MISS	MISS	MISS	MISS	MISS	NA	2	NA	NA		NA	2	MISS	MISS	MISS	MISS
939	7	1	1	NA	1	0	0	0	0	0	0	0	1	0	0	NA	White	1	3	2	1	Jsp	MISS				MISS	0	0	0	1	0	0	1	0	1	0	0	NA	2	NA	NA		NA	2	MISS	MISS	MISS	MISS
940	4	2	2	NA	0	0	1	0	0	0	0	0	0	0	0	NA	East Asian	0	3	2	2	NA	NA				NA	MISS	MISS	MISS	MISS	MISS	MISS	MISS	MISS	MISS	MISS	MISS	NA	2	NA	NA		NA	2	MISS	MISS	MISS	MISS
941	3	2	2	NA	0	0	0	0	0	0	0	0	1	0	0	NA	White	1	2	1	1	McDonalds	McDonald's				1	1	0	0	0	1	0	1	0	0	0	0	NA	2	NA	NA		NA	1	0	1	0	1
942	3	1	1	NA	1	0	1	0	0	0	0	0	0	0	0	NA	East Asian	0	2	1	2	NA	NA				NA	MISS	MISS	MISS	MISS	MISS	MISS	MISS	MISS	MISS	MISS	MISS	NA	2	NA	NA		NA	2	MISS	MISS	MISS	MISS
943	2	1	1	NA	1	0	0	0	0	0	0	0	1	0	0	NA	White	1	2	1	1	McDonalds Popeyes Burger King	McDonald's	Popeyes	Burger King		3	1	0	0	1	0	0	1	0	0	0	0	NA	2	NA	NA		NA	2	MISS	MISS	MISS	MISS
944	8	2	2	NA	0	0	0	0	0	0	0	0	1	0	0	NA	White	1	4	3	2	NA	NA				NA	MISS	MISS	MISS	MISS	MISS	MISS	MISS	MISS	MISS	MISS	MISS	NA	2	NA	NA		NA	2	MISS	MISS	MISS	MISS
945	9	2	2	NA	0	0	0	0	0	0	0	0	1	0	0	NA	White	1	2	1	1	Mc Donald	McDonald's				1	1	0	0	0	0	0	0	0	0	0	0	NA	1	McDonald	McDonald's		1	2	MISS	MISS	MISS	MISS
946	9	2	2	NA	0	0	0	0	0	0	0	0	1	0	0	NA	White	1	3	2	2	NA	NA				NA	MISS	MISS	MISS	MISS	MISS	MISS	MISS	MISS	MISS	MISS	MISS	NA	2	NA	NA		NA	2	MISS	MISS	MISS	MISS
947	2	2	2	NA	0	0	0	0	0	0	0	0	1	0	0	NA	White	1	3	2	2	NA	NA				NA	MISS	MISS	MISS	MISS	MISS	MISS	MISS	MISS	MISS	MISS	MISS	NA	2	NA	NA		NA	2	MISS	MISS	MISS	MISS
948	7	1	1	NA	1	0	0	0	0	0	1	0	0	0	0	NA	Latin	0	2	1	2	NA	NA				NA	MISS	MISS	MISS	MISS	MISS	MISS	MISS	MISS	MISS	MISS	MISS	NA	2	NA	NA		NA	2	MISS	MISS	MISS	MISS
949	4	1	1	NA	1	0	0	0	0	0	0	0	1	0	0	NA	White	1	3	2	2	NA	NA				NA	MISS	MISS	MISS	MISS	MISS	MISS	MISS	MISS	MISS	MISS	MISS	NA	2	NA	NA		NA	2	MISS	MISS	MISS	MISS
950	4	1	1	NA	1	0	0	0	0	0	0	0	1	0	0	NA	White	1	3	2	2	NA	NA				NA	MISS	MISS	MISS	MISS	MISS	MISS	MISS	MISS	MISS	MISS	MISS	NA	1	tim horton mcdon	Tim Hortons	McDonald's	2	2	MISS	MISS	MISS	MISS
951	2	2	2	NA	0	0	0	0	0	0	0	0	1	0	0	NA	White	1	4	3	2	NA	NA				NA	MISS	MISS	MISS	MISS	MISS	MISS	MISS	MISS	MISS	MISS	MISS	NA	2	NA	NA		NA	2	MISS	MISS	MISS	MISS
952	2	1	1	NA	1	0	0	0	0	0	0	0	1	0	0	NA	White	1	5	3	2	NA	NA				NA	MISS	MISS	MISS	MISS	MISS	MISS	MISS	MISS	MISS	MISS	MISS	NA	2	NA	NA		NA	2	MISS	MISS	MISS	MISS
953	2	1	1	NA	1	0	0	0	0	0	0	0	1	0	0	NA	White	1	2	1	1	McDonald's	McDonald's				1	0	0	0	0	1	0	0	0	0	0	0	NA	1	McDonald's	McDonald's		1	2	MISS	MISS	MISS	MISS
954	3	1	1	NA	1	1	0	0	0	0	0	0	0	0	0	NA	Black	0	2	1	1	MACDONALD,	McDonald's				1	1	0	0	1	1	0	1	0	0	0	0	NA	2	NA	NA		NA	1	1	0	1	1
955	2	1	1	NA	1	0	0	0	0	0	0	0	1	0	0	NA	White	1	3	2	1	Mac Donald‚Äö√Ñ√∂‚àö√ë‚àö¬•s	McDonald's				1	0	1	0	0	0	0	1	0	0	0	0	NA	1	Mac donalds	McDonald's		1	2	MISS	MISS	MISS	MISS
956	4	1	1	NA	1	0	0	0	0	0	0	0	1	0	0	NA	White	1	3	2	2	NA	NA				NA	MISS	MISS	MISS	MISS	MISS	MISS	MISS	MISS	MISS	MISS	MISS	NA	2	NA	NA		NA	2	MISS	MISS	MISS	MISS
957	3	2	2	NA	0	0	0	0	0	0	0	0	1	0	0	NA	White	1	3	2	2	NA	NA				NA	MISS	MISS	MISS	MISS	MISS	MISS	MISS	MISS	MISS	MISS	MISS	NA	2	NA	NA		NA	2	MISS	MISS	MISS	MISS
958	4	2	2	NA	0	0	1	0	0	0	0	0	0	0	0	NA	East Asian	0	2	1	2	NA	NA				NA	MISS	MISS	MISS	MISS	MISS	MISS	MISS	MISS	MISS	MISS	MISS	NA	2	NA	NA		NA	2	MISS	MISS	MISS	MISS
959	3	1	1	NA	1	0	0	0	0	0	0	0	1	0	0	NA	White	1	4	3	2	NA	NA				NA	MISS	MISS	MISS	MISS	MISS	MISS	MISS	MISS	MISS	MISS	MISS	NA	2	NA	NA		NA	2	MISS	MISS	MISS	MISS
960	4	2	1	NA	1	0	0	0	0	0	0	1	0	0	0	NA	Middle Eastern	0	2	1	1	McDonald's	McDonald's				1	0	0	0	0	0	0	0	0	0	1	0	NA	1	McDonald's	McDonald's		1	1	1	0	0	0
961	3	2	2	NA	0	0	0	0	0	1	0	1	1	0	0	NA	Other or mixed	0	2	1	1	Wendy's Tim Horton McDonald's mary	Wendy's	Tim Hortons	McDonald's		3	0	1	1	1	1	0	1	0	1	1	1	I	2	NA	NA		NA	1	0	1	0	1
962	2	2	2	NA	0	0	0	0	0	0	0	0	1	0	0	NA	White	1	4	3	2	NA	NA				NA	MISS	MISS	MISS	MISS	MISS	MISS	MISS	MISS	MISS	MISS	MISS	NA	2	NA	NA		NA	2	MISS	MISS	MISS	MISS
963	2	1	1	NA	1	0	0	0	0	0	0	0	1	1	0	W	Other or mixed	0	2	1	2	NA	NA				NA	MISS	MISS	MISS	MISS	MISS	MISS	MISS	MISS	MISS	MISS	MISS	NA	2	NA	NA		NA	2	MISS	MISS	MISS	MISS
964	3	1	1	NA	1	0	0	0	0	0	0	1	0	0	0	NA	Middle Eastern	0	3	2	2	NA	NA				NA	MISS	MISS	MISS	MISS	MISS	MISS	MISS	MISS	MISS	MISS	MISS	NA	2	NA	NA		NA	1	0	1	0	1
965	7	2	2	NA	0	0	0	0	0	0	0	0	1	0	0	NA	White	1	2	1	2	NA	NA				NA	MISS	MISS	MISS	MISS	MISS	MISS	MISS	MISS	MISS	MISS	MISS	NA	2	NA	NA		NA	1	0	0	0	1
966	2	2	2	NA	0	0	0	0	0	0	0	0	1	0	0	NA	White	1	3	2	2	NA	NA				NA	MISS	MISS	MISS	MISS	MISS	MISS	MISS	MISS	MISS	MISS	MISS	NA	2	NA	NA		NA	2	MISS	MISS	MISS	MISS
967	3	2	2	NA	0	0	0	0	0	0	0	0	1	0	0	NA	White	1	3	2	1	Coca cola, pepsi, mcdonalds, Tim H	Coca-Cola	Pepsi	McDonald's	Tim Hortons	4	0	0	0	0	1	0	0	0	0	0	0	NA	1	Mcdonalds, Tim H	McDonald's	Tim Hortons	2	1	0	1	0	0
968	3	1	1	NA	1	0	0	0	0	0	0	0	1	0	0	NA	White	1	5	3	2	NA	NA				NA	MISS	MISS	MISS	MISS	MISS	MISS	MISS	MISS	MISS	MISS	MISS	NA	2	NA	NA		NA	2	MISS	MISS	MISS	MISS
969	2	1	1	NA	1	0	0	0	0	0	0	0	1	0	0	NA	White	1	4	3	2	NA	NA				NA	MISS	MISS	MISS	MISS	MISS	MISS	MISS	MISS	MISS	MISS	MISS	NA	2	NA	NA		NA	2	MISS	MISS	MISS	MISS
970	3	2	1	NA	1	0	0	0	0	0	0	0	1	0	0	NA	White	1	2	1	2	NA	NA				NA	MISS	MISS	MISS	MISS	MISS	MISS	MISS	MISS	MISS	MISS	MISS	NA	2	NA	NA		NA	2	MISS	MISS	MISS	MISS
971	2	1	1	NA	1	0	0	0	0	0	0	1	0	0	0	NA	Middle Eastern	0	3	2	2	NA	NA				NA	MISS	MISS	MISS	MISS	MISS	MISS	MISS	MISS	MISS	MISS	MISS	NA	2	NA	NA		NA	2	MISS	MISS	MISS	MISS
972	2	1	1	NA	1	0	0	0	0	0	0	0	1	0	0	NA	White	1	4	3	2	NA	NA				NA	MISS	MISS	MISS	MISS	MISS	MISS	MISS	MISS	MISS	MISS	MISS	NA	1	Tim Hortons McDo	Tim Hortons	McDonald's	2	2	MISS	MISS	MISS	MISS
973	4	2	2	NA	0	1	0	0	0	0	0	0	0	0	0	NA	Black	0	4	3	2	NA	NA				NA	MISS	MISS	MISS	MISS	MISS	MISS	MISS	MISS	MISS	MISS	MISS	NA	2	NA	NA		NA	1	1	0	0	0
974	4	2	2	NA	0	0	0	0	0	0	0	0	1	0	0	NA	White	1	3	2	2	NA	NA				NA	MISS	MISS	MISS	MISS	MISS	MISS	MISS	MISS	MISS	MISS	MISS	NA	2	NA	NA		NA	2	MISS	MISS	MISS	MISS
975	4	1	1	NA	1	0	0	1	0	0	0	0	0	0	0	NA	South Asian	0	3	2	1	McDonald's	McDonald's				1	0	1	0	0	0	0	0	0	0	0	0	NA	2	NA	NA		NA	2	MISS	MISS	MISS	MISS
976	8	2	2	NA	0	0	0	0	0	0	0	0	1	0	0	NA	White	1	5	3	2	NA	NA				NA	MISS	MISS	MISS	MISS	MISS	MISS	MISS	MISS	MISS	MISS	MISS	NA	2	NA	NA		NA	2	MISS	MISS	MISS	MISS
977	6	2	2	NA	0	0	0	0	0	0	0	0	1	0	0	NA	White	1	2	1	2	NA	NA				NA	MISS	MISS	MISS	MISS	MISS	MISS	MISS	MISS	MISS	MISS	MISS	NA	2	NA	NA		NA	2	MISS	MISS	MISS	MISS
978	4	2	2	NA	0	0	0	0	0	0	0	0	1	0	0	NA	White	1	5	3	2	NA	NA				NA	MISS	MISS	MISS	MISS	MISS	MISS	MISS	MISS	MISS	MISS	MISS	NA	2	NA	NA		NA	2	MISS	MISS	MISS	MISS
979	4	1	1	NA	1	0	0	0	0	0	0	0	1	0	0	NA	White	1	2	1	2	NA	NA				NA	MISS	MISS	MISS	MISS	MISS	MISS	MISS	MISS	MISS	MISS	MISS	NA	2	NA	NA		NA	1	0	1	0	1
980	4	2	2	NA	0	0	0	0	0	0	0	0	1	0	0	NA	White	1	2	1	2	NA	NA				NA	MISS	MISS	MISS	MISS	MISS	MISS	MISS	MISS	MISS	MISS	MISS	NA	2	NA	NA		NA	2	MISS	MISS	MISS	MISS
981	2	2	2	NA	0	1	0	0	0	0	0	0	0	0	0	NA	Black	0	3	2	2	NA	NA				NA	MISS	MISS	MISS	MISS	MISS	MISS	MISS	MISS	MISS	MISS	MISS	NA	1	Dominos Uber e	Domino's Pizza		1	1	1	0	0	0
982	3	2	2	NA	0	0	0	0	0	0	0	0	1	0	0	NA	White	1	2	1	2	NA	NA				NA	MISS	MISS	MISS	MISS	MISS	MISS	MISS	MISS	MISS	MISS	MISS	NA	2	NA	NA		NA	2	MISS	MISS	MISS	MISS
983	4	1	1	NA	1	0	0	0	0	0	0	0	1	0	0	NA	White	1	2	1	2	NA	NA				NA	MISS	MISS	MISS	MISS	MISS	MISS	MISS	MISS	MISS	MISS	MISS	NA	2	NA	NA		NA	2	MISS	MISS	MISS	MISS
984	2	2	2	NA	0	0	1	0	0	0	0	0	0	0	0	NA	East Asian	0	4	3	2	NA	NA				NA	MISS	MISS	MISS	MISS	MISS	MISS	MISS	MISS	MISS	MISS	MISS	NA	1	mcdonalds	McDonald's		1	2	MISS	MISS	MISS	MISS
985	3	1	1	NA	1	0	0	0	0	0	0	0	1	0	0	NA	White	1	2	1	2	NA	NA				NA	MISS	MISS	MISS	MISS	MISS	MISS	MISS	MISS	MISS	MISS	MISS	NA	2	NA	NA		NA	2	MISS	MISS	MISS	MISS
986	2	1	1	NA	1	0	0	0	0	0	0	0	1	0	0	NA	White	1	3	2	2	NA	NA				NA	MISS	MISS	MISS	MISS	MISS	MISS	MISS	MISS	MISS	MISS	MISS	NA	1	Tim Hortons	Tim Hortons		1	2	MISS	MISS	MISS	MISS
987	9	2	96	T	1	0	0	0	0	0	0	0	1	0	0	NA	White	1	2	1	2	NA	NA				NA	MISS	MISS	MISS	MISS	MISS	MISS	MISS	MISS	MISS	MISS	MISS	NA	2	NA	NA		NA	2	MISS	MISS	MISS	MISS
988	9	2	2	NA	0	0	0	0	0	0	0	0	1	0	0	NA	White	1	5	3	2	NA	NA				NA	MISS	MISS	MISS	MISS	MISS	MISS	MISS	MISS	MISS	MISS	MISS	NA	1	McDonalds, Tim H	McDonald's	Tim Hortons	2	2	MISS	MISS	MISS	MISS
989	4	2	2	NA	0	0	1	0	0	0	0	0	0	0	0	NA	East Asian	0	3	2	2	NA	NA				NA	MISS	MISS	MISS	MISS	MISS	MISS	MISS	MISS	MISS	MISS	MISS	NA	2	NA	NA		NA	2	MISS	MISS	MISS	MISS
990	2	1	1	NA	1	0	0	0	0	0	0	0	1	0	0	NA	White	1	3	2	2	NA	NA				NA	MISS	MISS	MISS	MISS	MISS	MISS	MISS	MISS	MISS	MISS	MISS	NA	2	NA	NA		NA	2	MISS	MISS	MISS	MISS
991	2	2	2	NA	0	0	0	0	0	0	0	0	1	0	0	NA	White	1	3	2	2	NA	NA				NA	MISS	MISS	MISS	MISS	MISS	MISS	MISS	MISS	MISS	MISS	MISS	NA	2	NA	NA		NA	1	1	1	0	1
992	4	1	1	NA	1	0	0	0	0	0	0	0	1	0	0	NA	White	1	2	1	2	NA	NA				NA	MISS	MISS	MISS	MISS	MISS	MISS	MISS	MISS	MISS	MISS	MISS	NA	2	NA	NA		NA	2	MISS	MISS	MISS	MISS
993	3	1	1	NA	1	0	0	0	0	0	0	0	1	0	0	NA	White	1	4	3	2	NA	NA				NA	MISS	MISS	MISS	MISS	MISS	MISS	MISS	MISS	MISS	MISS	MISS	NA	2	NA	NA		NA	2	MISS	MISS	MISS	MISS
994	4	1	1	NA	1	0	0	0	0	0	0	0	1	0	0	NA	White	1	3	2	2	NA	NA				NA	MISS	MISS	MISS	MISS	MISS	MISS	MISS	MISS	MISS	MISS	MISS	NA	1	Tim Hortons St	Tim Hortons		1	2	MISS	MISS	MISS	MISS
995	9	2	2	NA	0	0	0	0	0	0	0	0	1	0	0	NA	White	1	3	2	2	NA	NA				NA	MISS	MISS	MISS	MISS	MISS	MISS	MISS	MISS	MISS	MISS	MISS	NA	2	NA	NA		NA	2	MISS	MISS	MISS	MISS
996	4	1	1	NA	1	0	0	0	0	0	0	0	1	0	0	NA	White	1	1	1	2	NA	NA				NA	MISS	MISS	MISS	MISS	MISS	MISS	MISS	MISS	MISS	MISS	MISS	NA	2	NA	NA		NA	2	MISS	MISS	MISS	MISS
997	8	2	2	NA	0	0	0	0	0	0	0	0	1	0	0	NA	White	1	2	1	2	NA	NA				NA	MISS	MISS	MISS	MISS	MISS	MISS	MISS	MISS	MISS	MISS	MISS	NA	2	NA	NA		NA	2	MISS	MISS	MISS	MISS
998	3	2	2	NA	0	0	0	0	0	0	0	0	1	0	0	NA	White	1	3	2	1	McDonalds	McDonald's				1	0	0	0	0	0	1	0	0	0	0	0	NA	1	McDonalds	McDonald's		1	2	MISS	MISS	MISS	MISS
999	2	1	2	NA	0	0	0	0	0	0	0	0	1	0	0	NA	White	1	5	3	2	NA	NA				NA	MISS	MISS	MISS	MISS	MISS	MISS	MISS	MISS	MISS	MISS	MISS	NA	2	NA	NA		NA	2	MISS	MISS	MISS	MISS
1000	9	2	2	NA	0	0	0	0	0	0	0	0	1	0	0	NA	White	1	4	3	2	NA	NA				NA	MISS	MISS	MISS	MISS	MISS	MISS	MISS	MISS	MISS	MISS	MISS	NA	1	tim hortons mcdo	Tim Hortons	McDonald's	2	2	MISS	MISS	MISS	MISS
1001	8	2	2	NA	0	0	0	0	0	0	0	0	1	0	0	NA	White	1	2	1	2	NA	NA				NA	MISS	MISS	MISS	MISS	MISS	MISS	MISS	MISS	MISS	MISS	MISS	NA	2	NA	NA		NA	2	MISS	MISS	MISS	MISS
1002	2	1	1	NA	1	0	0	0	0	0	0	0	1	0	0	NA	White	1	2	1	2	NA	NA				NA	MISS	MISS	MISS	MISS	MISS	MISS	MISS	MISS	MISS	MISS	MISS	NA	1	Mac Donald‚Äö√Ñ√∂‚àö√ë‚àö	McDonald's		1	2	MISS	MISS	MISS	MISS
1003	7	2	2	NA	0	0	0	0	0	0	0	0	1	0	0	NA	White	1	4	3	2	NA	NA				NA	MISS	MISS	MISS	MISS	MISS	MISS	MISS	MISS	MISS	MISS	MISS	NA	1	Mcdonalds Tim H	McDonald's	Tim Hortons	2	1	0	1	0	0
1004	8	2	2	NA	0	0	0	0	0	0	0	0	1	0	0	NA	White	1	5	3	2	NA	NA				NA	MISS	MISS	MISS	MISS	MISS	MISS	MISS	MISS	MISS	MISS	MISS	NA	2	NA	NA		NA	2	MISS	MISS	MISS	MISS
1005	2	2	2	NA	0	0	0	0	0	0	0	0	1	0	0	NA	White	1	2	1	2	NA	NA				NA	MISS	MISS	MISS	MISS	MISS	MISS	MISS	MISS	MISS	MISS	MISS	NA	2	NA	NA		NA	2	MISS	MISS	MISS	MISS
1006	4	2	2	NA	0	0	0	0	0	1	0	0	1	0	0	NA	Other or mixed	0	1	1	2	NA	NA				NA	MISS	MISS	MISS	MISS	MISS	MISS	MISS	MISS	MISS	MISS	MISS	NA	2	NA	NA		NA	2	MISS	MISS	MISS	MISS
1007	2	1	1	NA	1	0	0	0	0	0	0	0	1	0	0	NA	White	1	3	2	1	McDonald's	McDonald's				1	0	0	0	1	0	0	0	0	0	0	0	NA	1	St Hubert	St-Hubert		1	1	1	0	0	0
1008	5	2	2	NA	0	0	0	0	0	0	1	0	0	0	0	NA	Latin	0	3	2	1	mcdonalds	McDonald's				1	0	0	0	0	1	0	0	0	0	0	0	NA	2	NA	NA		NA	2	MISS	MISS	MISS	MISS
1009	9	2	2	NA	0	0	1	0	0	0	0	0	0	0	0	NA	East Asian	0	2	1	2	NA	NA				NA	MISS	MISS	MISS	MISS	MISS	MISS	MISS	MISS	MISS	MISS	MISS	NA	2	NA	NA		NA	1	1	0	0	0
1010	5	2	2	NA	0	0	0	0	0	0	0	0	1	0	0	NA	White	1	3	2	2	NA	NA				NA	MISS	MISS	MISS	MISS	MISS	MISS	MISS	MISS	MISS	MISS	MISS	NA	2	NA	NA		NA	2	MISS	MISS	MISS	MISS
1011	3	2	2	NA	0	0	0	0	0	0	0	0	1	0	0	NA	White	1	3	2	2	NA	NA				NA	MISS	MISS	MISS	MISS	MISS	MISS	MISS	MISS	MISS	MISS	MISS	NA	2	NA	NA		NA	2	MISS	MISS	MISS	MISS
1012	3	2	2	NA	0	0	0	0	0	0	0	0	1	0	0	NA	White	1	3	2	2	NA	NA				NA	MISS	MISS	MISS	MISS	MISS	MISS	MISS	MISS	MISS	MISS	MISS	NA	1	mcdo	McDonald's		1	1	1	0	0	1
1013	4	2	2	NA	0	0	0	0	0	0	0	0	1	0	0	NA	White	1	2	1	2	NA	NA				NA	MISS	MISS	MISS	MISS	MISS	MISS	MISS	MISS	MISS	MISS	MISS	NA	2	NA	NA		NA	1	0	0	0	1
1014	4	2	2	NA	0	0	0	0	0	0	0	0	1	0	0	NA	White	1	2	1	2	NA	NA				NA	MISS	MISS	MISS	MISS	MISS	MISS	MISS	MISS	MISS	MISS	MISS	NA	2	NA	NA		NA	2	MISS	MISS	MISS	MISS
1015	2	1	1	NA	1	0	0	0	0	0	0	0	1	0	0	NA	White	1	5	3	2	NA	NA				NA	MISS	MISS	MISS	MISS	MISS	MISS	MISS	MISS	MISS	MISS	MISS	NA	2	NA	NA		NA	2	MISS	MISS	MISS	MISS
1016	3	2	2	NA	0	0	0	0	0	0	0	0	1	0	0	NA	White	1	3	2	2	NA	NA				NA	MISS	MISS	MISS	MISS	MISS	MISS	MISS	MISS	MISS	MISS	MISS	NA	2	NA	NA		NA	2	MISS	MISS	MISS	MISS
1017	4	1	1	NA	1	0	0	0	0	0	0	0	1	0	0	NA	White	1	3	2	2	NA	NA				NA	MISS	MISS	MISS	MISS	MISS	MISS	MISS	MISS	MISS	MISS	MISS	NA	2	NA	NA		NA	2	MISS	MISS	MISS	MISS
1018	2	2	2	NA	0	0	0	0	0	0	0	0	1	0	0	NA	White	1	3	2	1	Mcdonalds Tim hortons Starbucks	McDonald's	Tim Hortons	Starbucks		3	1	1	0	1	1	0	1	0	0	0	0	NA	1	Mcdonalds Tim h	McDonald's	Tim Hortons	2	2	MISS	MISS	MISS	MISS
1019	4	1	1	NA	1	0	0	0	0	0	0	0	1	0	0	NA	White	1	3	2	2	NA	NA				NA	MISS	MISS	MISS	MISS	MISS	MISS	MISS	MISS	MISS	MISS	MISS	NA	2	NA	NA		NA	2	MISS	MISS	MISS	MISS
1020	3	1	1	NA	1	0	0	0	0	0	0	0	1	0	0	NA	White	1	3	2	2	NA	NA				NA	MISS	MISS	MISS	MISS	MISS	MISS	MISS	MISS	MISS	MISS	MISS	NA	2	NA	NA		NA	2	MISS	MISS	MISS	MISS
1021	4	1	1	NA	1	0	0	0	0	0	0	0	1	0	0	NA	White	1	3	2	2	NA	NA				NA	MISS	MISS	MISS	MISS	MISS	MISS	MISS	MISS	MISS	MISS	MISS	NA	2	NA	NA		NA	2	MISS	MISS	MISS	MISS
1022	3	2	2	NA	0	0	0	0	0	0	0	0	1	0	0	NA	White	1	5	3	2	NA	NA				NA	MISS	MISS	MISS	MISS	MISS	MISS	MISS	MISS	MISS	MISS	MISS	NA	2	NA	NA		NA	2	MISS	MISS	MISS	MISS
1023	2	1	1	NA	1	0	0	0	0	0	0	0	1	0	0	NA	White	1	3	2	2	NA	NA				NA	MISS	MISS	MISS	MISS	MISS	MISS	MISS	MISS	MISS	MISS	MISS	NA	2	NA	NA		NA	2	MISS	MISS	MISS	MISS
1024	3	2	2	NA	0	0	0	0	0	0	0	0	1	0	0	NA	White	1	2	1	2	NA	NA				NA	MISS	MISS	MISS	MISS	MISS	MISS	MISS	MISS	MISS	MISS	MISS	NA	2	NA	NA		NA	2	MISS	MISS	MISS	MISS
1025	4	2	2	NA	0	0	0	0	0	0	0	0	1	0	0	NA	White	1	3	2	2	NA	NA				NA	MISS	MISS	MISS	MISS	MISS	MISS	MISS	MISS	MISS	MISS	MISS	NA	2	NA	NA		NA	2	MISS	MISS	MISS	MISS
1026	3	2	2	NA	0	1	0	0	0	0	0	0	0	0	0	NA	Black	0	2	1	2	NA	NA				NA	MISS	MISS	MISS	MISS	MISS	MISS	MISS	MISS	MISS	MISS	MISS	NA	2	NA	NA		NA	2	MISS	MISS	MISS	MISS
1027	2	2	2	NA	0	0	0	0	0	0	0	0	1	0	0	NA	White	1	4	3	2	NA	NA				NA	MISS	MISS	MISS	MISS	MISS	MISS	MISS	MISS	MISS	MISS	MISS	NA	1	Subway McDonal	Subway	McDonald's	2	2	MISS	MISS	MISS	MISS
1028	3	2	2	NA	0	0	0	0	0	0	0	0	1	0	0	NA	White	1	4	3	2	NA	NA				NA	MISS	MISS	MISS	MISS	MISS	MISS	MISS	MISS	MISS	MISS	MISS	NA	2	NA	NA		NA	2	MISS	MISS	MISS	MISS
1029	3	1	1	NA	1	0	0	0	0	0	0	0	1	0	0	NA	White	1	4	3	2	NA	NA				NA	MISS	MISS	MISS	MISS	MISS	MISS	MISS	MISS	MISS	MISS	MISS	NA	2	NA	NA		NA	2	MISS	MISS	MISS	MISS
1030	3	1	1	NA	1	0	0	0	0	0	0	0	1	0	0	NA	White	1	4	3	2	NA	NA				NA	MISS	MISS	MISS	MISS	MISS	MISS	MISS	MISS	MISS	MISS	MISS	NA	2	NA	NA		NA	2	MISS	MISS	MISS	MISS
1031	2	1	1	NA	1	0	0	0	0	0	0	0	1	0	0	NA	White	1	3	2	1	FIFA	MISS				MISS	0	0	0	0	0	0	0	0	1	0	0	NA	2	NA	NA		NA	2	MISS	MISS	MISS	MISS
1032	2	1	1	NA	1	0	0	0	0	0	0	0	1	0	0	NA	White	1	3	2	2	NA	NA				NA	MISS	MISS	MISS	MISS	MISS	MISS	MISS	MISS	MISS	MISS	MISS	NA	2	NA	NA		NA	2	MISS	MISS	MISS	MISS
1033	4	2	2	NA	0	0	0	0	0	0	0	0	1	0	0	NA	White	1	2	1	2	NA	NA				NA	MISS	MISS	MISS	MISS	MISS	MISS	MISS	MISS	MISS	MISS	MISS	NA	1	Prime	Prime		1	2	MISS	MISS	MISS	MISS
1034	4	2	2	NA	0	0	0	0	0	0	0	0	1	0	0	NA	White	1	3	2	1	Sugars daddy	MISS				MISS	0	0	0	0	1	0	1	0	0	0	0	NA	1	Tim Horton	Tim Hortons		1	2	MISS	MISS	MISS	MISS
1035	4	2	2	NA	0	0	0	0	0	0	0	0	1	0	0	NA	White	1	4	3	2	NA	NA				NA	MISS	MISS	MISS	MISS	MISS	MISS	MISS	MISS	MISS	MISS	MISS	NA	2	NA	NA		NA	2	MISS	MISS	MISS	MISS
1036	4	1	1	NA	1	0	0	0	0	0	0	0	1	0	0	NA	White	1	2	1	2	NA	NA				NA	MISS	MISS	MISS	MISS	MISS	MISS	MISS	MISS	MISS	MISS	MISS	NA	2	NA	NA		NA	2	MISS	MISS	MISS	MISS
1037	3	2	2	NA	0	0	0	0	0	0	0	0	1	0	0	NA	White	1	3	2	2	NA	NA				NA	MISS	MISS	MISS	MISS	MISS	MISS	MISS	MISS	MISS	MISS	MISS	NA	2	NA	NA		NA	2	MISS	MISS	MISS	MISS
1038	4	1	1	NA	1	0	0	0	0	0	0	0	1	0	0	NA	White	1	2	1	1	Duufru	MISS				MISS	0	0	0	0	1	0	0	0	0	0	0	NA	2	NA	NA		NA	1	1	0	0	0
1039	2	2	2	NA	0	0	0	0	0	0	0	0	1	0	0	NA	White	1	5	3	2	NA	NA				NA	MISS	MISS	MISS	MISS	MISS	MISS	MISS	MISS	MISS	MISS	MISS	NA	2	NA	NA		NA	2	MISS	MISS	MISS	MISS
1040	4	1	1	NA	1	0	0	0	0	0	0	0	1	0	0	NA	White	1	2	1	2	NA	NA				NA	MISS	MISS	MISS	MISS	MISS	MISS	MISS	MISS	MISS	MISS	MISS	NA	2	NA	NA		NA	2	MISS	MISS	MISS	MISS
1041	3	2	2	NA	0	0	0	0	0	0	0	0	0	1	0	N	Other or mixed	0	2	1	2	NA	NA				NA	MISS	MISS	MISS	MISS	MISS	MISS	MISS	MISS	MISS	MISS	MISS	NA	2	NA	NA		NA	2	MISS	MISS	MISS	MISS
1042	2	2	2	NA	0	0	0	0	0	0	0	0	1	0	0	NA	White	1	2	1	2	NA	NA				NA	MISS	MISS	MISS	MISS	MISS	MISS	MISS	MISS	MISS	MISS	MISS	NA	2	NA	NA		NA	2	MISS	MISS	MISS	MISS
1043	2	2	2	NA	0	0	0	0	0	0	0	0	1	0	0	NA	White	1	2	1	2	NA	NA				NA	MISS	MISS	MISS	MISS	MISS	MISS	MISS	MISS	MISS	MISS	MISS	NA	2	NA	NA		NA	2	MISS	MISS	MISS	MISS
1044	2	1	1	NA	1	0	0	0	0	0	0	0	1	0	0	NA	White	1	3	2	2	NA	NA				NA	MISS	MISS	MISS	MISS	MISS	MISS	MISS	MISS	MISS	MISS	MISS	NA	2	NA	NA		NA	2	MISS	MISS	MISS	MISS
1045	4	2	2	NA	0	0	0	0	0	0	0	0	1	0	0	NA	White	1	2	1	2	NA	NA				NA	MISS	MISS	MISS	MISS	MISS	MISS	MISS	MISS	MISS	MISS	MISS	NA	2	NA	NA		NA	2	MISS	MISS	MISS	MISS
1046	3	2	2	NA	0	0	0	0	0	0	0	0	1	0	0	NA	White	1	4	3	2	NA	NA				NA	MISS	MISS	MISS	MISS	MISS	MISS	MISS	MISS	MISS	MISS	MISS	NA	2	NA	NA		NA	2	MISS	MISS	MISS	MISS
1047	2	1	1	NA	1	0	0	0	0	0	0	0	1	0	0	NA	White	1	4	3	2	NA	NA				NA	MISS	MISS	MISS	MISS	MISS	MISS	MISS	MISS	MISS	MISS	MISS	NA	2	NA	NA		NA	2	MISS	MISS	MISS	MISS
1048	2	1	1	NA	1	0	0	0	0	0	0	0	1	0	0	NA	White	1	4	3	2	NA	NA				NA	MISS	MISS	MISS	MISS	MISS	MISS	MISS	MISS	MISS	MISS	MISS	NA	2	NA	NA		NA	2	MISS	MISS	MISS	MISS
1049	2	2	2	NA	0	0	0	0	0	0	0	1	0	0	0	NA	Middle Eastern	0	2	1	2	NA	NA				NA	MISS	MISS	MISS	MISS	MISS	MISS	MISS	MISS	MISS	MISS	MISS	NA	2	NA	NA		NA	2	MISS	MISS	MISS	MISS
1050	2	2	2	NA	0	0	0	0	0	0	0	0	1	0	0	NA	White	1	2	1	2	NA	NA				NA	MISS	MISS	MISS	MISS	MISS	MISS	MISS	MISS	MISS	MISS	MISS	NA	2	NA	NA		NA	2	MISS	MISS	MISS	MISS
1051	2	2	2	NA	0	0	0	0	0	0	0	0	1	0	0	NA	White	1	4	3	2	NA	NA				NA	MISS	MISS	MISS	MISS	MISS	MISS	MISS	MISS	MISS	MISS	MISS	NA	2	NA	NA		NA	2	MISS	MISS	MISS	MISS
1052	4	2	2	NA	0	0	0	0	0	0	0	0	1	0	0	NA	White	1	2	1	2	NA	NA				NA	MISS	MISS	MISS	MISS	MISS	MISS	MISS	MISS	MISS	MISS	MISS	NA	2	NA	NA		NA	2	MISS	MISS	MISS	MISS
1053	2	2	2	NA	0	0	0	0	0	0	0	0	1	0	0	NA	White	1	5	3	2	NA	NA				NA	MISS	MISS	MISS	MISS	MISS	MISS	MISS	MISS	MISS	MISS	MISS	NA	2	NA	NA		NA	2	MISS	MISS	MISS	MISS
1054	4	1	1	NA	1	0	0	0	0	0	0	0	1	0	0	NA	White	1	4	3	2	NA	NA				NA	MISS	MISS	MISS	MISS	MISS	MISS	MISS	MISS	MISS	MISS	MISS	NA	2	NA	NA		NA	2	MISS	MISS	MISS	MISS
1055	3	2	2	NA	0	0	0	0	0	0	0	0	1	0	0	NA	White	1	5	3	2	NA	NA				NA	MISS	MISS	MISS	MISS	MISS	MISS	MISS	MISS	MISS	MISS	MISS	NA	2	NA	NA		NA	2	MISS	MISS	MISS	MISS
1056	2	1	1	NA	1	0	0	0	0	0	1	0	0	0	0	NA	Latin	0	3	2	2	NA	NA				NA	MISS	MISS	MISS	MISS	MISS	MISS	MISS	MISS	MISS	MISS	MISS	NA	2	NA	NA		NA	2	MISS	MISS	MISS	MISS
1057	3	2	2	NA	0	0	0	0	0	0	0	0	1	0	0	NA	White	1	3	2	2	NA	NA				NA	MISS	MISS	MISS	MISS	MISS	MISS	MISS	MISS	MISS	MISS	MISS	NA	2	NA	NA		NA	2	MISS	MISS	MISS	MISS
1058	3	1	1	NA	1	0	0	0	0	0	0	0	1	0	0	NA	White	1	3	2	2	NA	NA				NA	MISS	MISS	MISS	MISS	MISS	MISS	MISS	MISS	MISS	MISS	MISS	NA	2	NA	NA		NA	2	MISS	MISS	MISS	MISS
1059	4	1	1	NA	1	0	0	0	0	0	0	0	1	0	0	NA	White	1	3	2	2	NA	NA				NA	MISS	MISS	MISS	MISS	MISS	MISS	MISS	MISS	MISS	MISS	MISS	NA	2	NA	NA		NA	2	MISS	MISS	MISS	MISS
1060	3	2	2	NA	0	0	0	0	0	0	0	0	1	0	0	NA	White	1	5	3	2	NA	NA				NA	MISS	MISS	MISS	MISS	MISS	MISS	MISS	MISS	MISS	MISS	MISS	NA	2	NA	NA		NA	2	MISS	MISS	MISS	MISS
1061	2	1	1	NA	1	1	0	0	0	0	0	0	1	0	0	NA	Other or mixed	0	1	1	2	NA	NA				NA	MISS	MISS	MISS	MISS	MISS	MISS	MISS	MISS	MISS	MISS	MISS	NA	2	NA	NA		NA	2	MISS	MISS	MISS	MISS
1062	4	1	1	NA	1	0	0	0	0	0	0	0	1	0	0	NA	White	1	3	2	1	Pepsi	Pepsi				1	0	0	1	0	1	0	0	0	0	0	0	NA	2	NA	NA		NA	2	MISS	MISS	MISS	MISS
1063	3	1	1	NA	1	0	0	0	0	0	0	0	1	0	0	NA	White	1	3	2	2	NA	NA				NA	MISS	MISS	MISS	MISS	MISS	MISS	MISS	MISS	MISS	MISS	MISS	NA	2	NA	NA		NA	2	MISS	MISS	MISS	MISS
1064	4	1	1	NA	1	0	0	0	0	0	0	0	1	0	0	NA	White	1	5	3	2	NA	NA				NA	MISS	MISS	MISS	MISS	MISS	MISS	MISS	MISS	MISS	MISS	MISS	NA	2	NA	NA		NA	2	MISS	MISS	MISS	MISS
1065	3	1	1	NA	1	0	0	0	0	0	0	0	1	0	0	NA	White	1	1	1	1	Mcdo	McDonald's				1	0	0	0	0	0	0	0	0	0	0	1	P	2	NA	NA		NA	2	MISS	MISS	MISS	MISS
1066	3	1	1	NA	1	0	0	0	0	0	0	0	1	0	0	NA	White	1	4	3	2	NA	NA				NA	MISS	MISS	MISS	MISS	MISS	MISS	MISS	MISS	MISS	MISS	MISS	NA	2	NA	NA		NA	2	MISS	MISS	MISS	MISS
1067	2	1	1	NA	1	0	0	0	0	0	0	0	1	0	0	NA	White	1	5	3	2	NA	NA				NA	MISS	MISS	MISS	MISS	MISS	MISS	MISS	MISS	MISS	MISS	MISS	NA	2	NA	NA		NA	2	MISS	MISS	MISS	MISS
1068	2	1	1	NA	1	0	1	0	0	0	0	0	0	0	0	NA	East Asian	0	5	3	2	NA	NA				NA	MISS	MISS	MISS	MISS	MISS	MISS	MISS	MISS	MISS	MISS	MISS	NA	2	NA	NA		NA	2	MISS	MISS	MISS	MISS
1069	3	1	1	NA	1	0	0	0	0	0	0	0	0	1	0	B	Other or mixed	0	4	3	2	NA	NA				NA	MISS	MISS	MISS	MISS	MISS	MISS	MISS	MISS	MISS	MISS	MISS	NA	2	NA	NA		NA	2	MISS	MISS	MISS	MISS
1070	4	1	1	NA	1	0	0	0	0	0	0	0	1	0	0	NA	White	1	4	3	2	NA	NA				NA	MISS	MISS	MISS	MISS	MISS	MISS	MISS	MISS	MISS	MISS	MISS	NA	2	NA	NA		NA	2	MISS	MISS	MISS	MISS
1071	2	2	2	NA	0	0	0	0	0	0	1	0	0	0	0	NA	Latin	0	2	1	1	Me Donal	MISS				MISS	0	1	0	0	1	1	0	0	0	1	0	NA	1	Mg C Donal	McDonald's		1	1	1	0	0	1
1072	4	1	1	NA	1	0	0	0	0	0	0	0	1	0	0	NA	White	1	4	3	1	Children's health	MISS				MISS	0	0	1	1	0	0	0	1	0	1	0	NA	1	KFC	KFC		1	2	MISS	MISS	MISS	MISS
1073	4	2	2	NA	0	0	0	0	0	0	0	0	1	0	0	NA	White	1	3	2	2	NA	NA				NA	MISS	MISS	MISS	MISS	MISS	MISS	MISS	MISS	MISS	MISS	MISS	NA	2	NA	NA		NA	2	MISS	MISS	MISS	MISS
1074	3	1	1	NA	1	0	0	0	0	0	0	0	1	0	0	NA	White	1	3	2	2	NA	NA				NA	MISS	MISS	MISS	MISS	MISS	MISS	MISS	MISS	MISS	MISS	MISS	NA	2	NA	NA		NA	2	MISS	MISS	MISS	MISS
1075	2	1	1	NA	1	0	0	0	0	0	0	0	1	0	0	NA	White	1	3	2	2	NA	NA				NA	MISS	MISS	MISS	MISS	MISS	MISS	MISS	MISS	MISS	MISS	MISS	NA	2	NA	NA		NA	2	MISS	MISS	MISS	MISS
1076	3	1	1	NA	1	0	0	0	0	0	0	0	1	0	0	NA	White	1	2	1	2	NA	NA				NA	MISS	MISS	MISS	MISS	MISS	MISS	MISS	MISS	MISS	MISS	MISS	NA	2	NA	NA		NA	2	MISS	MISS	MISS	MISS
1077	4	2	2	NA	0	0	0	0	0	0	0	0	1	0	0	NA	White	1	3	2	2	NA	NA				NA	MISS	MISS	MISS	MISS	MISS	MISS	MISS	MISS	MISS	MISS	MISS	NA	2	NA	NA		NA	2	MISS	MISS	MISS	MISS
1078	3	2	2	NA	0	0	0	0	0	0	0	0	0	1	0	K	Other or mixed	0	4	3	2	NA	NA				NA	MISS	MISS	MISS	MISS	MISS	MISS	MISS	MISS	MISS	MISS	MISS	NA	2	NA	NA		NA	2	MISS	MISS	MISS	MISS
1079	4	1	1	NA	1	0	0	0	0	0	0	0	1	0	0	NA	White	1	2	1	2	NA	NA				NA	MISS	MISS	MISS	MISS	MISS	MISS	MISS	MISS	MISS	MISS	MISS	NA	2	NA	NA		NA	2	MISS	MISS	MISS	MISS
1080	4	1	1	NA	1	0	0	0	0	0	0	0	1	0	0	NA	White	1	2	1	2	NA	NA				NA	MISS	MISS	MISS	MISS	MISS	MISS	MISS	MISS	MISS	MISS	MISS	NA	2	NA	NA		NA	2	MISS	MISS	MISS	MISS
1081	2	1	1	NA	1	0	0	0	0	0	0	0	1	0	0	NA	White	1	3	2	2	NA	NA				NA	MISS	MISS	MISS	MISS	MISS	MISS	MISS	MISS	MISS	MISS	MISS	NA	2	NA	NA		NA	2	MISS	MISS	MISS	MISS
1082	3	1	1	NA	1	0	0	0	0	0	0	0	1	0	0	NA	White	1	2	1	2	NA	NA				NA	MISS	MISS	MISS	MISS	MISS	MISS	MISS	MISS	MISS	MISS	MISS	NA	2	NA	NA		NA	2	MISS	MISS	MISS	MISS
1083	2	2	2	NA	0	0	0	0	0	0	0	0	1	0	0	NA	White	1	5	3	2	NA	NA				NA	MISS	MISS	MISS	MISS	MISS	MISS	MISS	MISS	MISS	MISS	MISS	NA	2	NA	NA		NA	2	MISS	MISS	MISS	MISS
1084	2	2	2	NA	0	0	0	0	0	0	0	0	1	0	0	NA	White	1	3	2	2	NA	NA				NA	MISS	MISS	MISS	MISS	MISS	MISS	MISS	MISS	MISS	MISS	MISS	NA	2	NA	NA		NA	2	MISS	MISS	MISS	MISS
1085	4	2	2	NA	0	0	0	0	0	0	0	0	1	0	0	NA	White	1	2	1	2	NA	NA				NA	MISS	MISS	MISS	MISS	MISS	MISS	MISS	MISS	MISS	MISS	MISS	NA	2	NA	NA		NA	2	MISS	MISS	MISS	MISS
1086	4	1	1	NA	1	0	0	0	0	0	0	0	1	0	0	NA	White	1	3	2	2	NA	NA				NA	MISS	MISS	MISS	MISS	MISS	MISS	MISS	MISS	MISS	MISS	MISS	NA	2	NA	NA		NA	2	MISS	MISS	MISS	MISS
1087	3	1	1	NA	1	0	0	0	0	0	0	0	1	0	0	NA	White	1	4	3	2	NA	NA				NA	MISS	MISS	MISS	MISS	MISS	MISS	MISS	MISS	MISS	MISS	MISS	NA	2	NA	NA		NA	2	MISS	MISS	MISS	MISS
1088	3	1	1	NA	1	0	0	0	0	0	1	0	0	0	0	NA	Latin	0	2	1	2	NA	NA				NA	MISS	MISS	MISS	MISS	MISS	MISS	MISS	MISS	MISS	MISS	MISS	NA	2	NA	NA		NA	2	MISS	MISS	MISS	MISS
1089	2	2	2	NA	0	0	0	0	0	0	0	0	1	0	0	NA	White	1	3	2	2	NA	NA				NA	MISS	MISS	MISS	MISS	MISS	MISS	MISS	MISS	MISS	MISS	MISS	NA	2	NA	NA		NA	2	MISS	MISS	MISS	MISS
1090	4	1	1	NA	1	0	0	0	0	0	0	0	1	0	0	NA	White	1	2	1	2	NA	NA				NA	MISS	MISS	MISS	MISS	MISS	MISS	MISS	MISS	MISS	MISS	MISS	NA	2	NA	NA		NA	2	MISS	MISS	MISS	MISS
1091	4	1	1	NA	1	0	0	0	0	0	0	0	1	0	0	NA	White	1	3	2	2	NA	NA				NA	MISS	MISS	MISS	MISS	MISS	MISS	MISS	MISS	MISS	MISS	MISS	NA	2	NA	NA		NA	2	MISS	MISS	MISS	MISS
1092	2	2	2	NA	0	0	0	0	0	0	0	0	1	0	0	NA	White	1	2	1	1	Mcdo	McDonald's				1	0	1	0	0	1	0	0	0	1	0	0	NA	2	NA	NA		NA	2	MISS	MISS	MISS	MISS
1093	2	1	1	NA	1	0	0	0	0	0	0	0	1	0	0	NA	White	1	2	1	2	NA	NA				NA	MISS	MISS	MISS	MISS	MISS	MISS	MISS	MISS	MISS	MISS	MISS	NA	2	NA	NA		NA	2	MISS	MISS	MISS	MISS
1094	2	1	1	NA	1	0	0	0	0	0	0	0	1	0	0	NA	White	1	4	3	1	mcdonald	McDonald's				1	0	0	0	1	0	0	0	0	0	0	0	NA	1	red bull	Red Bull		1	2	MISS	MISS	MISS	MISS
1095	3	1	1	NA	1	0	0	0	0	0	0	0	0	1	0	B	White	1	5	3	2	NA	NA				NA	MISS	MISS	MISS	MISS	MISS	MISS	MISS	MISS	MISS	MISS	MISS	NA	2	NA	NA		NA	2	MISS	MISS	MISS	MISS
1096	3	2	2	NA	0	0	0	0	0	0	0	0	1	0	0	NA	White	1	3	2	2	NA	NA				NA	MISS	MISS	MISS	MISS	MISS	MISS	MISS	MISS	MISS	MISS	MISS	NA	2	NA	NA		NA	2	MISS	MISS	MISS	MISS
1097	3	2	2	NA	0	0	0	0	0	0	0	0	1	0	0	NA	White	1	3	2	2	NA	NA				NA	MISS	MISS	MISS	MISS	MISS	MISS	MISS	MISS	MISS	MISS	MISS	NA	2	NA	NA		NA	2	MISS	MISS	MISS	MISS
1098	4	2	2	NA	0	0	0	0	0	0	0	0	1	0	0	NA	White	1	3	2	2	NA	NA				NA	MISS	MISS	MISS	MISS	MISS	MISS	MISS	MISS	MISS	MISS	MISS	NA	2	NA	NA		NA	2	MISS	MISS	MISS	MISS
1099	2	2	2	NA	0	0	0	0	0	0	0	0	1	0	0	NA	White	1	3	2	2	NA	NA				NA	MISS	MISS	MISS	MISS	MISS	MISS	MISS	MISS	MISS	MISS	MISS	NA	2	NA	NA		NA	2	MISS	MISS	MISS	MISS
1100	4	1	1	NA	1	0	0	0	0	0	0	0	1	0	0	NA	White	1	3	2	2	NA	NA				NA	MISS	MISS	MISS	MISS	MISS	MISS	MISS	MISS	MISS	MISS	MISS	NA	2	NA	NA		NA	2	MISS	MISS	MISS	MISS
1101	2	2	2	NA	0	0	0	0	0	0	0	0	1	0	0	NA	White	1	3	2	2	NA	NA				NA	MISS	MISS	MISS	MISS	MISS	MISS	MISS	MISS	MISS	MISS	MISS	NA	2	NA	NA		NA	2	MISS	MISS	MISS	MISS
1102	2	1	1	NA	1	0	0	0	0	0	0	0	1	0	0	NA	White	1	3	2	2	NA	NA				NA	MISS	MISS	MISS	MISS	MISS	MISS	MISS	MISS	MISS	MISS	MISS	NA	2	NA	NA		NA	2	MISS	MISS	MISS	MISS
1103	3	2	2	NA	0	0	0	0	0	0	0	0	1	0	0	NA	White	1	3	2	2	NA	NA				NA	MISS	MISS	MISS	MISS	MISS	MISS	MISS	MISS	MISS	MISS	MISS	NA	2	NA	NA		NA	2	MISS	MISS	MISS	MISS
1104	3	2	2	NA	0	0	0	0	0	0	0	0	1	0	0	NA	White	1	2	1	2	NA	NA				NA	MISS	MISS	MISS	MISS	MISS	MISS	MISS	MISS	MISS	MISS	MISS	NA	1	McDonald's, tim	McDonald's	Tim Hortons	2	2	MISS	MISS	MISS	MISS
1105	4	1	1	NA	1	0	0	0	0	0	0	0	1	0	0	NA	White	1	3	2	1	Mcdo Gatorage Biostell	McDonald's	Gatorade	Biosteel		3	0	0	0	0	1	0	0	0	0	0	0	NA	2	NA	NA		NA	2	MISS	MISS	MISS	MISS
1106	3	2	2	NA	0	0	0	0	0	0	0	0	1	0	0	NA	White	1	2	1	1	Starbuck	Starbucks				1	0	0	0	1	0	0	0	0	0	0	0	NA	1	Starbuck	Starbucks		1	2	MISS	MISS	MISS	MISS
1107	4	1	1	NA	1	0	0	0	0	0	0	0	1	0	0	NA	White	1	3	2	2	NA	NA				NA	MISS	MISS	MISS	MISS	MISS	MISS	MISS	MISS	MISS	MISS	MISS	NA	2	NA	NA		NA	2	MISS	MISS	MISS	MISS
1108	4	1	1	NA	1	0	0	0	0	0	0	0	1	0	0	NA	White	1	2	1	2	NA	NA				NA	MISS	MISS	MISS	MISS	MISS	MISS	MISS	MISS	MISS	MISS	MISS	NA	2	NA	NA		NA	2	MISS	MISS	MISS	MISS
1109	3	1	1	NA	1	0	0	0	0	0	0	0	1	0	0	NA	White	1	2	1	2	NA	NA				NA	MISS	MISS	MISS	MISS	MISS	MISS	MISS	MISS	MISS	MISS	MISS	NA	2	NA	NA		NA	1	1	0	0	0
1110	2	2	2	NA	0	0	0	0	0	0	0	0	1	0	0	NA	White	1	3	2	2	NA	NA				NA	MISS	MISS	MISS	MISS	MISS	MISS	MISS	MISS	MISS	MISS	MISS	NA	2	NA	NA		NA	2	MISS	MISS	MISS	MISS
1111	3	1	1	NA	1	0	0	0	0	0	0	0	1	0	0	NA	White	1	3	2	2	NA	NA				NA	MISS	MISS	MISS	MISS	MISS	MISS	MISS	MISS	MISS	MISS	MISS	NA	2	NA	NA		NA	2	MISS	MISS	MISS	MISS
1112	4	2	2	NA	0	0	0	0	0	0	0	0	1	0	0	NA	White	1	2	1	2	NA	NA				NA	MISS	MISS	MISS	MISS	MISS	MISS	MISS	MISS	MISS	MISS	MISS	NA	2	NA	NA		NA	2	MISS	MISS	MISS	MISS
1113	3	1	1	NA	1	0	0	0	0	0	0	0	1	0	0	NA	White	1	4	3	2	NA	NA				NA	MISS	MISS	MISS	MISS	MISS	MISS	MISS	MISS	MISS	MISS	MISS	NA	2	NA	NA		NA	2	MISS	MISS	MISS	MISS
1114	3	2	2	NA	0	0	0	0	0	0	0	0	1	0	0	NA	White	1	2	1	2	NA	NA				NA	MISS	MISS	MISS	MISS	MISS	MISS	MISS	MISS	MISS	MISS	MISS	NA	2	NA	NA		NA	2	MISS	MISS	MISS	MISS
1115	4	2	2	NA	0	0	0	0	0	0	0	0	1	0	0	NA	White	1	3	2	1	Je sais pas	MISS				MISS	0	0	1	0	1	0	0	0	1	0	0	NA	2	NA	NA		NA	2	MISS	MISS	MISS	MISS
1116	4	1	1	NA	1	0	0	0	0	0	0	0	1	0	0	NA	White	1	3	2	2	NA	NA				NA	MISS	MISS	MISS	MISS	MISS	MISS	MISS	MISS	MISS	MISS	MISS	NA	2	NA	NA		NA	2	MISS	MISS	MISS	MISS
1117	4	2	2	NA	0	0	0	0	0	0	0	0	1	0	0	NA	White	1	4	3	2	NA	NA				NA	MISS	MISS	MISS	MISS	MISS	MISS	MISS	MISS	MISS	MISS	MISS	NA	2	NA	NA		NA	2	MISS	MISS	MISS	MISS
1118	4	1	1	NA	1	0	0	0	0	0	0	0	1	0	0	NA	White	1	5	3	2	NA	NA				NA	MISS	MISS	MISS	MISS	MISS	MISS	MISS	MISS	MISS	MISS	MISS	NA	2	NA	NA		NA	2	MISS	MISS	MISS	MISS
1119	4	2	2	NA	0	0	0	0	0	0	0	0	1	0	0	NA	White	1	2	1	2	NA	NA				NA	MISS	MISS	MISS	MISS	MISS	MISS	MISS	MISS	MISS	MISS	MISS	NA	2	NA	NA		NA	2	MISS	MISS	MISS	MISS
1120	4	1	1	NA	1	0	0	0	0	0	0	0	1	0	0	NA	White	1	3	2	1	A & w	A&W				1	0	0	0	0	1	0	0	0	0	0	0	NA	2	NA	NA		NA	2	MISS	MISS	MISS	MISS
1121	3	1	1	NA	1	0	0	0	0	0	0	0	1	0	0	NA	White	1	5	3	2	NA	NA				NA	MISS	MISS	MISS	MISS	MISS	MISS	MISS	MISS	MISS	MISS	MISS	NA	2	NA	NA		NA	2	MISS	MISS	MISS	MISS
1122	2	1	1	NA	1	0	0	0	0	0	0	0	1	0	0	NA	White	1	2	1	1	Aucune id‚Äö√†√∂¬¨¬©e	MISS				MISS	0	0	0	0	0	0	0	1	0	0	0	NA	2	NA	NA		NA	1	1	1	0	1
1123	4	2	2	NA	0	0	0	0	0	0	0	0	1	0	0	NA	White	1	4	3	2	NA	NA				NA	MISS	MISS	MISS	MISS	MISS	MISS	MISS	MISS	MISS	MISS	MISS	NA	2	NA	NA		NA	2	MISS	MISS	MISS	MISS
1124	3	2	2	NA	0	0	0	0	0	0	0	0	1	0	0	NA	White	1	3	2	2	NA	NA				NA	MISS	MISS	MISS	MISS	MISS	MISS	MISS	MISS	MISS	MISS	MISS	NA	2	NA	NA		NA	2	MISS	MISS	MISS	MISS
1125	2	1	1	NA	1	0	0	0	0	0	0	0	1	0	0	NA	White	1	3	2	2	NA	NA				NA	MISS	MISS	MISS	MISS	MISS	MISS	MISS	MISS	MISS	MISS	MISS	NA	2	NA	NA		NA	2	MISS	MISS	MISS	MISS
1126	4	2	2	NA	0	0	0	0	0	0	0	0	1	0	0	NA	White	1	4	3	2	NA	NA				NA	MISS	MISS	MISS	MISS	MISS	MISS	MISS	MISS	MISS	MISS	MISS	NA	2	NA	NA		NA	2	MISS	MISS	MISS	MISS
1127	2	1	1	NA	1	0	0	0	0	0	0	0	1	0	0	NA	White	1	4	3	2	NA	NA				NA	MISS	MISS	MISS	MISS	MISS	MISS	MISS	MISS	MISS	MISS	MISS	NA	2	NA	NA		NA	2	MISS	MISS	MISS	MISS
1128	2	1	1	NA	1	0	0	1	0	0	0	0	0	0	0	NA	South Asian	0	2	1	2	NA	NA				NA	MISS	MISS	MISS	MISS	MISS	MISS	MISS	MISS	MISS	MISS	MISS	NA	2	NA	NA		NA	2	MISS	MISS	MISS	MISS
1129	4	2	2	NA	0	0	0	0	0	0	0	0	1	0	0	NA	White	1	2	1	2	NA	NA				NA	MISS	MISS	MISS	MISS	MISS	MISS	MISS	MISS	MISS	MISS	MISS	NA	2	NA	NA		NA	2	MISS	MISS	MISS	MISS
1130	3	1	1	NA	1	0	0	0	0	0	0	0	1	0	0	NA	White	1	3	2	2	NA	NA				NA	MISS	MISS	MISS	MISS	MISS	MISS	MISS	MISS	MISS	MISS	MISS	NA	2	NA	NA		NA	2	MISS	MISS	MISS	MISS
1131	2	1	1	NA	1	0	0	0	0	0	0	0	1	0	0	NA	White	1	2	1	2	NA	NA				NA	MISS	MISS	MISS	MISS	MISS	MISS	MISS	MISS	MISS	MISS	MISS	NA	2	NA	NA		NA	2	MISS	MISS	MISS	MISS
1132	4	2	2	NA	0	0	0	0	0	0	0	0	1	0	0	NA	White	1	3	2	1	McDonald‚Äö√Ñ√∂‚àö√ë‚àö¬•s	McDonald's				1	1	0	0	0	0	0	0	0	0	0	0	NA	2	NA	NA		NA	1	0	0	0	1
1133	3	2	2	NA	0	0	0	0	0	0	0	0	1	0	0	NA	White	1	4	3	1	Quand il on annonc‚Äö√†√∂¬¨¬© les	MISS				MISS	0	0	0	0	1	0	0	0	0	0	0	NA	2	NA	NA		NA	2	MISS	MISS	MISS	MISS
1134	3	1	1	NA	1	0	0	0	0	0	0	0	0	1	0	M	Other or mixed	0	3	2	2	NA	NA				NA	MISS	MISS	MISS	MISS	MISS	MISS	MISS	MISS	MISS	MISS	MISS	NA	2	NA	NA		NA	2	MISS	MISS	MISS	MISS
1135	2	1	1	NA	1	0	0	0	0	0	0	0	1	0	0	NA	White	1	1	1	1	Mcdo	McDonald's				1	0	0	1	0	1	0	0	0	0	0	0	NA	2	NA	NA		NA	2	MISS	MISS	MISS	MISS
1136	4	2	2	NA	0	0	0	0	0	0	0	1	0	0	0	NA	Middle Eastern	0	4	3	1	Mc donald	McDonald's				1	1	0	0	0	0	0	0	0	0	1	0	NA	1	Tim horton	Tim Hortons		1	2	MISS	MISS	MISS	MISS
1137	2	2	2	NA	0	0	0	0	0	0	0	0	1	0	0	NA	White	1	4	3	2	NA	NA				NA	MISS	MISS	MISS	MISS	MISS	MISS	MISS	MISS	MISS	MISS	MISS	NA	2	NA	NA		NA	2	MISS	MISS	MISS	MISS
1138	2	2	2	NA	0	1	0	0	0	0	0	0	0	0	0	NA	Black	0	4	3	2	NA	NA				NA	MISS	MISS	MISS	MISS	MISS	MISS	MISS	MISS	MISS	MISS	MISS	NA	2	NA	NA		NA	2	MISS	MISS	MISS	MISS
1139	2	1	1	NA	1	1	0	0	0	0	0	0	0	0	0	NA	Black	0	3	2	2	NA	NA				NA	MISS	MISS	MISS	MISS	MISS	MISS	MISS	MISS	MISS	MISS	MISS	NA	2	NA	NA		NA	2	MISS	MISS	MISS	MISS
1140	4	2	2	NA	0	0	0	0	0	0	0	0	1	0	0	NA	White	1	4	3	1	Fruitopia	Fruitopia				1	0	0	0	0	1	0	0	0	0	0	0	NA	2	NA	NA		NA	1	0	0	0	1
1141	4	2	2	NA	0	0	0	0	0	0	0	0	0	1	0	c	White	1	3	2	2	NA	NA				NA	MISS	MISS	MISS	MISS	MISS	MISS	MISS	MISS	MISS	MISS	MISS	NA	2	NA	NA		NA	2	MISS	MISS	MISS	MISS
1142	3	2	2	NA	0	0	0	0	0	0	0	0	1	0	0	NA	White	1	3	2	2	NA	NA				NA	MISS	MISS	MISS	MISS	MISS	MISS	MISS	MISS	MISS	MISS	MISS	NA	2	NA	NA		NA	2	MISS	MISS	MISS	MISS
1143	4	2	2	NA	0	0	0	0	0	0	0	0	1	0	0	NA	White	1	3	2	1	Mc do	McDonald's				1	0	0	0	0	0	0	0	0	1	0	0	NA	1	Mcdo Tim horton	McDonald's	Tim Hortons	2	2	MISS	MISS	MISS	MISS
1144	4	1	1	NA	1	0	0	0	0	0	0	0	1	0	0	NA	White	1	4	3	1	La mienne	MISS				MISS	0	0	0	0	1	0	0	0	0	0	0	NA	1	Coke	Coca-Cola		1	1	1	0	0	0
1145	3	1	1	NA	1	0	0	0	0	0	0	0	1	0	0	NA	White	1	3	2	2	NA	NA				NA	MISS	MISS	MISS	MISS	MISS	MISS	MISS	MISS	MISS	MISS	MISS	NA	2	NA	NA		NA	2	MISS	MISS	MISS	MISS
1146	4	2	2	NA	0	0	0	0	0	0	0	0	1	0	0	NA	White	1	2	1	2	NA	NA				NA	MISS	MISS	MISS	MISS	MISS	MISS	MISS	MISS	MISS	MISS	MISS	NA	1	McDonald's Timh	McDonald's	Tim Hortons	2	2	MISS	MISS	MISS	MISS
1147	3	2	2	NA	0	0	0	0	0	0	0	0	1	0	0	NA	White	1	2	1	1	McDonald's	McDonald's				1	0	0	0	0	1	0	0	0	0	0	0	NA	2	NA	NA		NA	2	MISS	MISS	MISS	MISS
1148	4	2	2	NA	0	0	0	0	0	0	0	0	1	0	0	NA	White	1	2	1	2	NA	NA				NA	MISS	MISS	MISS	MISS	MISS	MISS	MISS	MISS	MISS	MISS	MISS	NA	2	NA	NA		NA	2	MISS	MISS	MISS	MISS
1149	2	2	2	NA	0	0	0	0	0	0	0	0	1	0	0	NA	White	1	2	1	1	Instagram	MISS				MISS	0	1	0	0	0	0	0	0	0	0	0	NA	1	Mcdonalds	McDonald's		1	2	MISS	MISS	MISS	MISS
1150	3	2	2	NA	0	0	0	0	0	0	0	0	1	0	0	NA	White	1	4	3	2	NA	NA				NA	MISS	MISS	MISS	MISS	MISS	MISS	MISS	MISS	MISS	MISS	MISS	NA	2	NA	NA		NA	2	MISS	MISS	MISS	MISS
1151	3	2	2	NA	0	0	0	0	0	0	0	0	1	0	0	NA	White	1	3	2	2	NA	NA				NA	MISS	MISS	MISS	MISS	MISS	MISS	MISS	MISS	MISS	MISS	MISS	NA	2	NA	NA		NA	2	MISS	MISS	MISS	MISS
1152	2	2	1	NA	1	1	0	0	0	0	0	0	0	0	0	NA	Black	0	3	2	1	Starbucks	Starbucks				1	0	1	0	0	0	0	0	0	0	0	0	NA	1	McDonald‚Äö√Ñ√∂‚àö√ë‚àö¬•s	McDonald's		1	2	MISS	MISS	MISS	MISS
1153	2	2	2	NA	0	0	0	0	0	0	0	0	1	1	0	Y	White	1	1	1	2	NA	NA				NA	MISS	MISS	MISS	MISS	MISS	MISS	MISS	MISS	MISS	MISS	MISS	NA	2	NA	NA		NA	2	MISS	MISS	MISS	MISS
1154	2	2	2	NA	0	0	0	0	0	0	0	0	1	0	0	NA	White	1	2	1	2	NA	NA				NA	MISS	MISS	MISS	MISS	MISS	MISS	MISS	MISS	MISS	MISS	MISS	NA	2	NA	NA		NA	2	MISS	MISS	MISS	MISS
1155	4	2	2	NA	0	0	0	0	0	0	0	0	1	0	0	NA	White	1	3	2	2	NA	NA				NA	MISS	MISS	MISS	MISS	MISS	MISS	MISS	MISS	MISS	MISS	MISS	NA	2	NA	NA		NA	2	MISS	MISS	MISS	MISS
1156	2	2	2	NA	0	0	0	0	0	0	0	0	1	0	0	NA	White	1	3	2	2	NA	NA				NA	MISS	MISS	MISS	MISS	MISS	MISS	MISS	MISS	MISS	MISS	MISS	NA	2	NA	NA		NA	2	MISS	MISS	MISS	MISS
1157	3	2	2	NA	0	0	0	0	0	0	0	0	1	0	0	NA	White	1	2	1	2	NA	NA				NA	MISS	MISS	MISS	MISS	MISS	MISS	MISS	MISS	MISS	MISS	MISS	NA	2	NA	NA		NA	2	MISS	MISS	MISS	MISS
1158	2	1	1	NA	1	0	0	0	0	0	0	0	1	0	0	NA	White	1	2	1	1	McDonald's	McDonald's				1	0	0	0	0	0	1	1	0	0	0	0	NA	1	McDonald's	McDonald's		1	2	MISS	MISS	MISS	MISS
1159	3	2	2	NA	0	1	0	0	0	0	0	0	0	0	0	NA	Black	0	2	1	1	Chicken big Mac meal	McDonald's				1	1	1	0	0	0	0	0	0	0	0	0	NA	1	Mcdonalds Wend	McDonald's	Wendy's	2	1	0	1	0	0
1160	2	2	2	NA	0	0	0	0	1	0	0	0	0	0	0	NA	Southeast Asia	0	3	2	2	NA	NA				NA	MISS	MISS	MISS	MISS	MISS	MISS	MISS	MISS	MISS	MISS	MISS	NA	2	NA	NA		NA	2	MISS	MISS	MISS	MISS
1161	2	2	2	NA	0	0	0	0	0	0	0	0	1	0	0	NA	White	1	3	2	2	NA	NA				NA	MISS	MISS	MISS	MISS	MISS	MISS	MISS	MISS	MISS	MISS	MISS	NA	2	NA	NA		NA	2	MISS	MISS	MISS	MISS
1162	4	2	96	N	0	0	0	0	0	0	0	0	1	0	0	NA	White	1	2	1	2	NA	NA				NA	MISS	MISS	MISS	MISS	MISS	MISS	MISS	MISS	MISS	MISS	MISS	NA	2	NA	NA		NA	2	MISS	MISS	MISS	MISS
[truncated: 4 more columns]

## Sheet: Data Dictionairy
Variable	Output	Description
Age	1	Younger than 10 years
	2	10 years
	3	11 years
	4	12 years
	5	13 years
	6	14 years
	7	15 years
	8	16 years
	9	17 years
	10	18 years or older
Sex	1	Male
	2	Female
Gender	1	Boy
	0	Girl
Race_Black Race_East Asian Race_South Asian Race_Southeast Asian Race_Indigenous Race_Latin American Race_Middle Eastern Race_White Race_Another Category Race_Prefer not to answer	1	Yes
	0	No
Race_WhiteOther	1	White
	0	Racial/ethnic minority group
Income adequacy	1	Very difficult [to make ends meet]
	2	Difficult
	3	Neither easy nor difficult
	4	Easy
	5	Very easy
Incomeadeq_3cats	1	Low income adequacy
	2	Medium income adequacy
	3	High income adequacy
Have you ever liked, shared, or followed any food or beverage companies (e.g., McDonald's, Coca-Cola, or restaurants) on social media?	1	Yes
	2	No
[Insert reason] - Why do you follow restaurant, food and/or beverage companies on social media?	1	Yes
	0	No
Do you have any food delivery service apps (like UberEats, Skip the Dishes) on your smartphone?	1	Yes
	2	No
[App name] - Which food delivery apps do you have on your smartphone?	1	Yes
	0	No
NA / MISS = blank (no data)
